# Supplementary material for: Convergent and distributed effects of the 3q29 deletion on the human neural transcriptome
Source: Transl Psychiatry. 2021 Jun 15;11:357. doi: 10.1038/s41398-021-01435-2 (PMC8206125; doi:10.1038/s41398-021-01435-2)
Supplement: Supplementary file 4 — Supplemental Tables 2 [file 41398_2021_1435_MOESM4_ESM.xlsx]

## Sheet: Supplemental table 2.1
Supplemental table 2.1: Network-derived top intramodular neighbors of 3q29 interval genes.
BDH1_top_neighbors	CEP19_top_neighbors	DLG1_top_neighbors	FBXO45_top_neighbors	NCBP2_top_neighbors	PAK2_top_neighbors	PCYT1A_top_neighbors	PIGX_top_neighbors	RNF168_top_neighbors	SENP5_top_neighbors	TCTEX1D2_top_neighbors	TFRC_top_neighbors	UBXN7_top_neighbors	WDR53_top_neighbors	PIGZ_top_neighbors	NRROS_top_neighbors	ZDHHC19_top_neighbors	Top-neighbor based 3q29 subnetwork (duplicates removed; 5,715 top neighbors + 21 3q29 interval genes)		Summary of WGCNA based top neighbor derived sub-network of 3q29 genes
GPC1	TTC9	ANK3	PARG	SRP9	CCNG1	APEX1	NRCAM	FOXJ3	ALS2	ATP5H	SCML1	GPATCH2L	ZNF550	SLC6A7	CYTL1	CD4	DLG1		3q29 interval gene	WGCNA module	# of top neighbors	Are any 3q29 interval genes among the top neighbors? (Y/N/NA)	Notes
DYRK1B	GNPDA1	PTPRD	SRPK2	ADH5	STAG2	DDX19A	SH3BGRL2	TBC1D19	GAPVD1	ABRACL	SLC31A1	PRPF4B	MTO1	DENND6B	IRF5	UBE2L6	SENP5		RNF168	magenta	556	N	.
NOXA1	RABIF	CHN2	CCDC132	SH3BGRL	PPIL4	COPG2	NDFIP1	WHSC1L1	ATG2B	TCEAL2	ITGA6	PCF11	MRPS5	C6ORF136	KLF8	CIB1	PIGX		UBXN7	midnight blue	811	N	.
OBSL1	LMTK2	SLC22A15	PRKACB	CASC4	RAB21	USP4	GHITM	OSBP	ELP2	NDUFAB1	NMD3	PBRM1	TRIM27	KLHL22	FAM105A		TCTEX1D2		BDH1	green	1008	N	.
IGLON5	GPR63	TRIM2	STAM	SCP2	MKLN1	DDX50	YPEL5	ARMC8	PAPD7	NDUFB3	TCF7L2	INO80D	GEMIN2	NAPA	PDGFB		CEP19		PIGZ	green	995	N	.
FRS3	KCNA4	PRUNE2	PIK3CB	NEBL	PHF10	GORASP1	ACP1	GMPS	PHTF2	NDUFAF2	ETFA	PHIP	OGT	CHAF1B	FAM122A		FBXO45		CEP19	turquoise	1161	Y - FBXO45, PIGX are among the top neighbors of CEP19	.
DENND6B	MAP2K4	TRAK2	CHIC1	SERP1	ST13	CSTF2	NCKAP1	ZBTB11	RPAP2	COX6C	ASPH	PHC3	ZNF420	ICA1	RGS19		NCBP2		DLG1	black	294	N	.
PNMA3	THRB	ARHGAP21	UBQLN1	PRDX3	ROCK1	MAPKAPK5	SPRYD7	CAND1	ABCC5	NDUFA12	SLC3A2	SHPRH	ZNF84	TUBG1	SLC16A14		UBXN7		SENP5	midnight blue	713	Y - WDR53 is among the top neighbors of SENP5	.
PLEKHG5	KCNB1	LDLRAD4	CAB39	SMIM15	MCMBP	SF3A3	UBE2V2	ARFGEF2	AP1G1	C14ORF2	AGT	LCOR	BUB3	ADAM11	ZNF154		PCYT1A		FBXO45	turquoise	1101	Y - CEP19 is among the top neighbors of FBXO45	.
ABCB9	EPHA4	DIXDC1	VKORC1L1	PAICS	HNRNPC	SUPT16H	PPP3R1	ZFAND1	DNAJC18	BEX5	RIMKLB	VPS13C	ORC2	MAPK11	CITED2		RNF168		WDR53	midnight blue	278	Y - SENP5 is among the top neighbors of WDR53	.
TMEM177	NLK	NIPA1	SAMD12	HS2ST1	KTN1	C17ORF80	ISCA1	CYLD	ANKRD17	APOO	EPAS1	SMG1	PCID2	ACTR1B	ZNF711		WDR53		NCBP2	brown	586	N	.
GALT	NEGR1	SECISBP2L	ARFGEF1	SDHD	HAT1	CTAGE5	HPRT1	PLAA	AGK	COX7B	DPY19L3	WDFY3	MAP3K4	C7ORF43	RAPH1		PAK2		PAK2	dark turquoise	220	N	.
EHMT2	RPL7L1	KIAA1324L	RUFY3	RABL3	ERI1	SNRNP200	PFN2	ARCN1	OGT	TMEM14A	HIF1A	ZNF234	C18ORF8	GPC1	H1F0		BDH1		PCYT1A	green	124	N	.
THPO	KIAA1549L	DYNC1I2	DGKI	TMEM47	SIRT1	M6PR	DPP10	MGAT4A	TCERG1	ATP5C1	GPR56	MAP3K2	ZNF655	TRIM46	MAML3		TFRC		PIGX	turquoise	1207	Y - CEP19 is among the top neighbors of PIGX	.
FBXO44	BHLHB9	UVRAG	EPT1	MAP3K5	SMC3	NOP9	NEGR1	ZNF131	MPHOSPH8	ATP5L	LAPTM4A	TRPM7	REV1	APBA2	PRKAG2		PIGZ		TCTEX1D2	turquoise	258	N	.
ABCG4	WIPF2	ZC3H13	WHSC1	GOLM1	MXI1	SKOR1	BLOC1S6	RC3H2	BMS1	TXN	CTH	UBN2	CNOT2	ME3	ING2		NRROS		TFRC	brown	89	N	.
MAP3K12	WDR7	NIPAL3	FAM168B	SRI	TCF12	ZNF687	BTBD1	C10ORF118	USP31	MRTO4	MRPS28	KIDINS220	ANKRD49	CCDC64	UBE2E3		TM4SF19		NRROS	turquoise	68	N	.
SPIRE2	KCND3	MDN1	MSL3	ALDH5A1	CLIC4	MIEF1	UBLCP1	RANBP6	ANAPC1	BEX1	THBS4	PRPF40A	C10ORF137	RAC3	NEK10		ZDHHC19		TM4SF19	brown	0	N/A	not included in the top neighbor analysis due to lack of neighbors meeting the top neighbor criterion
SLC2A11	GPD1L	DOCK9	PPP2R5E	TMOD3	DDX21	ANKRD52	REEP5	C16ORF52	TMEM131	MRPS21	CGRRF1	KANSL1L	ZNF585A	ABCG4	LMBR1		SMCO1		ZDHHC19	brown	3	N	not included in the top neighbor analysis due to lack of ≥ 5 neighbors meeting the top neighbor criterion
SLC29A1	RAPGEF2	PLCL1	COPS2	LINC00998	KATNA1	MLX	RAB11A	FBXO22	ARHGEF7	CCK	MARCH5	XPO4	NEMF	ZFYVE27	MAGI1		SLC51A		SMCO1	green	NA	N/A	not included in the top neighbor analysis due to non-significant correlation with module egiengene (kME = 0.11, p-value = 2.55E-01)
NME9	ATG5	SH3PXD2A	CUL2	TSPAN6	ATP11C	MRPS16	SUCLA2	CLOCK	PRR14L	CCDC104	LGALS3	TPR	ARGLU1	RAB40C	PLXNC1		MFI2		SLC51A	green	NA	N/A	not included in the top neighbor analysis due to non-significant correlation with module egiengene (kME = 0.17, p-value = 8.87E-02)
KNDC1	SATB2	CEP85	G3BP2	HIBADH	SNAP23	PITPNA	YWHAB	EIF2B1	ZNF655	RPL26L1	RFX4	PROSER1	PAPD7	PPP5C	R3HDM1		AACS		MFI2	green	NA	N/A	not included in the top neighbor analysis due to non-significant correlation with module egiengene (kME = 0.09, p-value = 3.52E-01
GRIK2	ELAVL4	EXOC6B	TMEM183A	TOR1AIP1	PPFIA1	CIAO1	GUCY1B3	ZBTB38	KIAA0368	MRPL16	SELK	CEP350	JAKMIP2	ARMC6	ST6GAL1		AAGAB
TRIM46	PIP4K2C	FAM98A	SENP2	CMBL	PTPN13	CEP68	SCOC	CEP170	MPHOSPH9	LMO4	CYP4F11	SOS1	ALS2	PRKACA	C1ORF173		AAK1
SLC29A2	GABBR2	KIAA1147	PRDM10	LRRC34	WAPAL	PSMA1	FAM155A	CCDC39	HECW2	MRPS33	SLC39A8	INTS2	MCM8	ZNF821	AHI1		AAMP
AMER3	CDK5R1	SSH2	ERGIC2	IMPACT	HIPK3	PIAS3	PAIP2	GPR137C	RALGPS1	PFDN4	PCDHGA9	RBM41	UBN2	REEP2	SLC39A10		AASDH
ICA1	MKL2	ATP8A1	RALGAPB	PTPRG	SYNCRIP	TTC19	DYNLT3	CCSER2	MAP3K4	EBNA1BP2	APH1A	ATF7IP	XPO4	SLC9A1	CRHR1		AASDHPPT
MOK	RBBP5	DMTF1	XPO7	ASF1A	HPS5	UTP3	MOCS2	UBE2D3	C10ORF137	NGFRAP1	SLC18B1	NEMF	IKBKAP	ABCC8	CLCN5		ABCA10
RAPGEFL1	PDS5B	STARD9	ZYG11B	YIPF6	GABPA	PPIL2	KIAA1715	TXLNG	GRB10	ARPC3	PRCP	KMT2A	SMG1	SLC45A1	TIGD2		ABCA3
KLHL22	CUL1	KLHL3	ZC3H15	PCGF5	IKZF2	ADAR	DENR	COL4A3BP	TTC37	BOLA3	FZD6	DCAF17	ARID1B	TRIM3	FRMD6		ABCA5
PCYOX1L	GOT2	UBE4B	KLHL42	SESN3	MYBL1	SF3A1	UBE2E3	AFTPH	TEX10	PDZD11	CDC14A	KIAA1109	PRPF39	NAT6	HECTD2		ABCA6
CORO6	CAB39	SH3GL3	ADO	AGPAT5	CNOT6L	AFG3L2	RPL7L1	PAFAH1B2	SRSF11	RABL5	CPNE3	CEPT1	SMARCAD1	CKMT1A	PALB2		ABCB10
NUDT18	RNF145	KAZN	NAPG	AHCYL2	RBMXL1	IK	NDFIP2	FASTKD2	GATAD2B	PIN4	SOX9	SMARCAD1	PUS7L	OTUB1	PAM		ABCB7
SLC6A7	C9ORF40	KLHL4	ASH1L	TMEM133	ABCB7	GNB5	CAB39	ZNF510	RBM33	CDKN2AIPNL	AQP4	RICTOR	MAP3K7	ZNF512B	NDST3		ABCB8
C22ORF29	BTRC	ARIH2	PDS5B	SLC25A30	STYX	SRPR	MKL2	SLC25A46	MED23	BRK1	MCCC2	FAM214A	TMEM199	C10ORF35	KIAA1586		ABCB9
PTGES2	CDKL1	SLC24A2	UBE3A	PNPLA8	UBE2H	PRPF4	PCMT1	ETNK1	RBM48	USMG5	ITM2B	MORC3	UBE2G2	CAPN1	CA4		ABCC1
GALE	KCNV1	VPS8	NECAB1	MLF1	BAZ1A	ZNF773	UCHL5	ANKRD13C	PRDM15	SOD1	ITGAV	PKN2	AP1G1	LPCAT4	SATB1		ABCC10
ZNF512B	FAXC	FANCL	PDCD7	FMN2	TMEM38B	TGFBRAP1	RAB6A	HERC3	MTMR4	SSBP1	ACOX1	ATP11B	RBM48	RAP1GAP	TRMT10C		ABCC12
IDUA	MAPK10	GNAI1	INIP	ARHGAP42	RBM17	GNL1	TMX4	SEC31A	NAPEPLD	SLIRP	THSD4	GTF3C3	MTRR	DNM1	OLFM3		ABCC5
TMEM127	RIMKLA	CNTNAP4	NAA30	ZFAND6	ZNF24	TFIP11	RAB2A	SRP72	ZNF248	MTX2	CTBS	ZMYM2	TMEM131	SYT7	CCPG1		ABCC8
GABRD	AJAP1	TTLL11	C1ORF52	ZEB1	SPTSSA	PRKAG1	FAM3C	YIPF5	EP400	TMEM241	TIMP3	UBXN4	PUS7	SYNGR3	SNX25		ABCD2
SCRN2	TOMM34	IFT80	TBPL1	SPCS2	DENND4C	ACBD6	SLC39A10	UPF2	TTI1	OCIAD2	C1ORF54	ZNF655	UHRF2	MICU1	UBE3C		ABCD3
KDM8	CCDC34	USP48	ZNF91	MCC	SGMS1	CCAR2	UBE2N	RASA1	MAP3K7	BASP1	RAB34	SYNRG	EXOC2	MARCH9	COQ7		ABCE1
ACP2	ATRNL1	RTTN	AKT3	ASPH	SAR1B	DDX42	BCAP29	FEM1B	TRIM27	MAGEF1	EFHC2	KMT2C	KMT2A	KLC2	CRYM		ABCF1
C14ORF79	KSR2	IWS1	TADA1	GABRA2	KDSR	DYRK1A	ACTR2	RNF111	TDRD6	UFC1	CLDN10	MAP3K7	MPHOSPH8	VPS39	RASAL2		ABCF3
ABTB1	KIF3C	POGZ	TOMM70A	CTNNA2	CTNNA1	GGNBP2	WDR47	DIS3	UGGT1	UQCRH	CNN3	ATM	NAPEPLD	AP1B1	GSPT2		ABCG4
SAMD10	WDR82	FAM134B	BHLHB9	TWF1	CWF19L2	GIT2	CCDC104	PCNX	RIF1	NDUFB5	LRIG1	CNOT1	PRR14L	LRRC47	LRRC17		ABHD10
RNF112	SENP2	C1ORF112	SDAD1	PEX11A	RNF114	HDLBP	SLC9A6	BFAR	NEMF	LYRM4	NOSTRIN	TGOLN2	RFC4	WBSCR17	FRY		ABHD11
SNCB	NCEH1	CTTNBP2	ATP9A	PTPRZ1	UBXN2A	SLC7A6	ATP6V1D	ZRANB1	COPA	MRP63	TGFBR3	TRMT1L	POLD3	CEND1	DHX57		ABHD12
TRIM17	RAB39B	TEX2	TXNL1	GPM6A	KDM5A	PTPRM	NKIRAS1	ARIH1	ZNF461	RBX1	FYN	AGO3	ZNF785	AP2A2	GTF2H1		ABHD12B
C6ORF136	WASF1	SPTLC2	FAM49B	TCEA1	FAM63B	LDB1	TOMM20	PDXDC1	TET3	EID2	CLU	DHX15	FSD2	LRSAM1	TPM1		ABHD13
PRRT2	RAD23B	SPOCK3	FAM20B	AK4	LSM14A	MKRN2	RANBP9	PHF20	ORC2	FUNDC1	RHPN2	ZNF281	NCOA6	PSMD3	CD53		ABHD15
DEPDC5	PABPC1L2B	RAPGEF5	GLS	YAP1	AIMP1	GPKOW	SNX10	AVL9	C5ORF42	ARPC1A	ATP1B2	HP1BP3	TBCK	TBCC	SLC38A1		ABHD17C
C7ORF43	MFSD4	MAN2A2	SYNJ1	KDELC2	KAT6A	TERF2	ATP6V1C1	WAC	C18ORF8	SPRYD7	RHOA	USP34	PROSER1	ARF5	RPS6KA3		ABHD3
TMEM180	KCNQ5	COBL	OXR1	FYN	MB21D1	NOLC1	STAU2	KLHL9	PUS7	DYNLL1	PTPRZ1	TAF1	AGO3	SLC25A22	CA10		ABHD5
DGKQ	TMEM243	KDM4C	SKAP2	TMCO1	NUP160	DPH1	ATP6AP2	CPSF6	REV1	ENC1	LEPROT	BAZ1B	GPBP1	MIEF2	PPIP5K2		ABHD6
RNF207	NSF	DIP2C	PLEKHB2	LAPTM4A	DERL2	RDH14	HLF	KRR1	NFX1	CMAS	STOM	ADNP	TARDBP	RNF26	CEBPA		ABI2
PSEN2	TAF4B	FAM13C	MRFAP1L1	CDC14A	QSER1	CXORF40A	TSNAX	FAM126B	PIP5K1A	DPP10	ALDH1L1	SCAF11	CBFA2T2	IGSF21	PEG3		ABL2
NPM2	SLITRK5	STAT2	EIF4A2	NADK2	GXYLT1	BECN1	FAM115A	BAG5	CDK13	NDUFB6	TMED1	NIPBL	RBM33	CYC1	PRMT6		ABLIM1
DGCR2	DCAF6	ENO4	UBP1	FBXO8	NBR1	SMARCC2	LZTFL1	NUP50	RASA2	POLR2K	SCG3	AP4E1	ZNF317	CDIPT	RAD1		ABLIM2
ABCC8	TMEM246	SFSWAP	ENTPD4	ZNF680	ARID2	NIPSNAP1	OLA1	ABL2	CORO2B	CACNG3	NAPRT1	KIAA2026	USP31	ACTR1A	RAP2A		ABRACL
HIPK4	SYBU	MAP6D1	FAM102B	ARHGAP5	LBR	PHF17	RFK	SPIN3	IKBKAP	VPS29	DNASE2	PHF3	LUC7L3	CAPNS1	NTNG1		ABTB1
PRMT8	VKORC1L1	NXPE3	USP14	TEK	NUP43	AKAP8	TRIM37	EPC2	CBFA2T2	NAP1L5	SDE2	TRIP12	AGK	AMER3	GPD1L		AC006547.14
TRANK1	NRBF2	ANP32A	PITPNB	C3ORF70	CREB3L2	UBAP2L	FAM217B	CDV3	TTC21B	COX7C	SOX2	MSL2	UBE3B	DHDDS	TMEM67		AC019294.1
MICU1	INPP5F	CPEB1	MCTP1	STOX1	ZFAND4	POLDIP2	ARMCX3	LARP4B	NBAS	RNF175	C1ORF27	THAP6	PGS1	DGKQ	ZNF25		ACAD8
CHD5	YWHAH	CCNI2	TRIM23	PDLIM5	SP1	POLR1A	NAP1L5	SLC12A6	PRPF39	OCIAD1	RREB1	CUL4A	HEATR6	SNCB	GLS		ACAD9
PIN1	GRM5	C12ORF76	UBFD1	MARCH5	ZNF844	DCDC2B	RTN3	RALGPS2	ARID1B	CHMP5	HES1	ELK4	SRSF11	FEN1	KCNK3		ACADL
OGDHL	NCKAP1	ARHGEF2	MKKS	PPP2CB	METTL16	SMARCA4	CHP1	NIN	KMT2A	BEX2	GNG5	PRPF38B	DNAJC13	NRSN2	RTP1		ACADM
TMEM240	CCDC6	MYO18A	MYO5A	SERPINE2	PATL1	PFKM	SUMO3	USO1	EPG5	KIF9	DECR1	ARID1B	ANKRD17	TMEM177			ACBD3
MIEF2	VSNL1	JAKMIP3	YWHAB	SLC18B1	TGDS	P2RY11	ERLEC1	MIA3	NAA25	OLFM1	DERA	SON	TBP	VPS33B			ACBD5
NRSN2	PTPN3	GALNT12	NBEA	PRDM5	ZNF274	KAT7	YWHAZ	ZC3H14	SLC36A1	PARK7	DOCK7	TARDBP	SNW1	VIPR1			ACBD6
LRFN3	MCF2	FARP2	CDKL2	SLC39A8	DCAF13	MROH1	TRUB1	VPRBP	RPS6KC1	HPRT1	TLCD1	CHD9	SRSF7	GGT7			ACBD7
MLST8	FBXO34	HYDIN	GFM2	BBS2	ARHGEF10	SPTAN1	ITFG1	TMF1	UBN2	NME5	PLCD1	BPTF	TRPM7	SPTBN4			ACER3
WDR46	CDR2	RBM5	VTA1	PROS1	ZNF558	C5ORF45	CNRIP1	SS18L1	MTMR2	SPCS1	SSR3	ZFC3H1	GAPVD1	PDE1A			ACKR3
VPS11	BBS12	INTS4	MKRN1	RASSF8	FAM105B	CKAP5	TAF9	API5	SETDB2	SNAPC5	ZFAND6	UBR2	RNF130	KATNB1			ACLY
B3GALT6	YWHAG	MCM3AP	ARL10	EIF4EBP2	WDR45B	RTFDC1	SMKR1	UBR1	TPP2	GGCT	CD109	SLC30A6	SETDB2	LDB1			ACN9
F7	CTXN2	MURC	EHBP1	GTF3C6	MTUS1	PSMD7	NAA30	SCYL2	NCAPD3	ARPC5L	S1PR1	XRN1	C2ORF44	TWF2			ACOT7
SPOCK2	RTN3	C20ORF112	MAP2K4	DDAH1	SOAT1	DMWD	NCAM2	DSTYK	GOLGA3	MEF2C	FKBP10	REV1	CTD-2368P22.1	MAPRE3			ACOT8
GAL3ST3	GDPD1	AFMID	STX6	RAB10	PABPC1	ZNF629	PGM2L1	ECT2	PCID2	NLRP1	LGR4	AGPS	TTC37	POLR3A			ACOX1
VWA7	MRPL35	NSD1	NLK	GNG12	ARFGAP3	PIK3R4	PIK3R1	ODF2L	TLK2	ACYP2	CCDC50	RIF1	ATG2B	ATP6V0A1			ACP1
CAMK2B	GABRB3	SUPT7L	MBD5	CPE	METAP2	DDB1	GRSF1	HACE1	POLD3	MOCS2	ADH5	NAB1	BAZ1B	MANEAL			ACP2
RAB40C	KCTD16	HERC2	POLR2B	MAOA	CRY1	AKAP1	VPS35	TAF7	NOM1	SMKR1	TVP23B	SMC4	RIF1	PELI3			ACPL2
PRRT3	CERS6	RACGAP1	FAXC	PRKCA	STAG1	RNF31	OCIAD1	CD47	RUFY2	LMO3	HSDL2	U2SURP	RPAP2	PDZD7			ACRC
LZTS3	SLITRK3	SRGAP2	CUL1	PNPLA4	ZNF621	METTL22	ATXN7L3B	RANBP2	NRD1	FAM49A	PHKA1	THOC2	RALGPS1	UBE2O			ACSL3
P4HTM	ARHGEF9	GREB1L	FAM220A	TWSG1	ATAD2B	NEURL4	LMO3	ZDBF2	POGLUT1	SCN3B	TUBB2B	ARID4B	ARHGEF7	PRRT2			ACSL4
RPUSD3	DRD1	METTL3	SLC6A15	PRKG1	CNOT6	WBP11	RAB39B	BRAP	TP53BP1	METTL5	SLC43A3	PCMTD2	MPHOSPH10	GALE			ACSS3
REEP2	C11ORF87	RNF214	NPEPPS	SLC30A1	RNF138	ALKBH3	MTX2	NCOA3	TGS1	UBLCP1	MASP1	SF3B1	NCOR1	PEX14			ACTL6B
FNDC5	ATP6V1C1	MYO19	PPP3CB	IL6ST	SPATA13	TOX4	MAPK10	KRIT1	MTRR	MPC2	WLS	ZNF585A	ZC3H6	QRICH1			ACTN1
FKRP	ELMOD1	PGBD1	SNAP91	CHRDL1	ATF7	EIF4G1	ACTR10	CBLL1	RICTOR	GRIA3	TEAD1	GPBP1L1	SRSF5	TMEM59L			ACTN2
ACTR1B	CDC6	KCTD7	MAPK9	PLSCR4	ABHD5	COG1	IFT57	SBNO1	SHPRH	ATP6V1D		ZKSCAN8	CSPP1	GALNT9			ACTR10
IQSEC2	LRRTM3	UPF3A	AMPH	GOLIM4	ERBB2IP	RABGEF1	CHL1	YME1L1	SFXN3	ABHD12B		MRE11A	WDR33	FSD1			ACTR1A
CACNA1B	RARB	C2CD3	FBXO11	CGRRF1	ZNF765	KDM4A	ATP6V1A	UBR3	MBD4	RANBP1		ZNF507	ZNF529	NEUROD2			ACTR1B
TSSC1	LZTFL1	TSC1	CLTC	NHS	CCAR1	NCR3LG1	RAP2A	CHD6	ZNF529	MYL12B		APAF1	SKP2	INO80B			ACTR2
CACNA1A	RBFOX1	SMURF1	RAB39B	MTM1	ZNF664	ASMTL	MCTS1	UBA5	CSE1L	SERPINI1		CEP44	SFXN3	DALRD3			ACTR3
SRGAP3	LNX1	ADAMTSL3	ATG5	TMEM9B	HBP1	SAP130	VSNL1	ZNF791	DNAJC13	CNRIP1		AP1G1	ABCC5	EVL			ACTR3B
CEND1	ACTR3B	DPYSL5	AP3M2	RBMS3	CLN5	ZNF407	SLC25A12	ACSL4	CEP63	TCEB1		DNAJC13	MCPH1	PPL			ACTR6
ARF5	LYPD5	CGN	NECAP1	FAM213A	TMEM39A	PARN	MPC2	HECTD1	CNOT11	PEX11B		INTS8	RSRC2	ABCA3			ACVR1B
MARCH9	ATXN7L3B	PPP2R2A	ORC4	LHFPL3	ZNF141	EIF4ENIF1	ATRNL1	UBXN2B	ATXN2	FAM19A1		FBXL4	UGGT1	GSK3A			ACVR2A
MFSD3	C1ORF216	DIS3L2	GRSF1	SSR3	KIF5B	PMPCB	RASAL2	GRPEL2	VCPKMT	LAMTOR5		BIRC2	SNRNP48	PNMA3			ACVR2B
SRRM3	WRNIP1	SZT2	INPP4A	GRAMD1C	LZIC	ZNF707	NRG3	NUP153	RNF146	YWHAZ		KMT2E	POLG	PPP2R1A			ACYP1
TCEAL6	LRFN5	INO80	DYNC1LI1	DARS	SLC35F5	PIGS	LMBR1	FNIP2	UBE3B	DNAJC19		CENPC	PRRC2C	AP3B2			ACYP2
SLC4A3	PIK3R1	NVL	DNAJC27	SNX5	NFATC3	AC006547.14	BEX4	KPNA1	FAM120B	LDB2		TCEB3	CCDC66	ABTB1			ADAM10
KATNB1	ACVR1B	COLGALT2	NDRG3	PGGT1B	SFT2D1	ALAS1	ANKRD46	DCP2	RPS6KB1	FKBP1A		CDK12	ZNF283	THEM6			ADAM11
MANEAL	INA	RAB11FIP4	PEG3	SLMO2	ZNF800	SSRP1	TIMM17A	ATG12	FAM208B	JAKMIP1		KIAA1429	SHPRH	CYTH2			ADAM19
C9ORF69	FAM20B	UBR4	PRKDC	SDC2	TMBIM4	SETD6	FAM49A	PANK3	RAP1GDS1	EMC4		ERCC6L2	RNF144A	ZFR2			ADAM21
LRTM2	OR14I1	ANKS6	ASNSD1	RBM43	MORC4	DHDDS	DSTN	CTCF	HARS2	CHN1		FAM76B	ATP2C1	SYNGR1			ADAM22
C11ORF49	HCN1	PDCD11	USP7	GPR137B	SERTAD2	SIAE	OXR1	GPALPP1	DNM3	TIMM23		CAPN7	NOM1	SCAMP5			ADAM23
SRRM4	PAK7	PROM2	SEH1L	ALDH9A1	HIST2H2AA3	CXORF40B	PPP3CB	CCDC126	UBR2	KALRN		ZBTB34	EPG5	HK1			ADAM32
SLC26A10	PNMAL1	CEP164	KIF3A	KAL1	ZNF678	ZNF324B	TM6SF1	CDC27	YPEL2	COMMD1		SEC24B	TGS1	MAGED1			ADAM9
PPP1R13B	SNX12	KMT2D	DZIP3	HMGN3	CCNT1	MTOR	SHOC2	FAM8A1	CSPP1	TAF9		COMMD2	TGOLN2	TOM1			ADAMTS10
STX1B	EHD3	CSAD	WDR7	ANP32E	MFAP3L	C7ORF55-LUC7L2	GLRB	SKIV2L2	LARS	PLK2		TEX10	RBBP6	ACOT7			ADAMTS16
POMGNT2	BLCAP	YEATS2	LIG4	ARHGEF26	PNRC1	ZNF512B	PRPS2	SEC23A	TBCK	UBE2V2		ZNF550	SREK1	AP2M1			ADAMTS2
EML6	XPO7	RGL4	AAK1	CEP112	ZNF22	IPO9	EID2	TNKS	C3ORF17	RRAGA		ZNF644	GPATCH2L	PRCC			ADAMTS3
SLC8A2	FRMPD4	RPS6KA1	DYNC1I1	ARHGEF6	FIGN	ATP5A1	SNX12	PPIG	ZNF189	CALM2		PDCD6IP	RNF146	P4HTM			ADAMTS8
TMEM179	PRPS2	CC2D1B	TAF4B	LYPD6	SMAD4	GPLD1	NPY5R	MTMR6	KIAA1841	KCNC2		GTF2I	NOL11	TOMM40			ADAMTSL1
LPCAT4	UBE2E2	COL11A2	RNMT	MRPS14	NT5C2	CHERP	PDS5B	ZNF567	SERAC1	ARPC2		ITSN2	FNIP1	EML6			ADAMTSL3
DTNB	RSPO2	NUDT16	RAB3GAP1	ITM2B	ATP7A	EAF1	ATXN10	IPO7	HEATR1	NDUFV2		YTHDC1	GATAD2B	ATP13A2			ADAR
CHRM1	YPEL5	FAM53B	SLC8A1	MEIS2	DDX59	TADA2A	PJA2	AKAP10	MTO1	REEP5		ORC2	ATXN2	POP7			ADARB1
ME3	GPR22	HID1	MAP7D2	PITPNC1	POLA1	DLG5	PGRMC1	DNAJB14	ZNF224	C1QBP		ZNF175	TRIM68	LDOC1			ADAT2
CCDC24	KCNS2	PRCD	CCT6A	ABHD17C	MLLT4	ZNF584	FGF12	AGFG1	WDR52	MAGOH		BUB3	PKNOX1	MAEA			ADC
PTPRS	PNMA1	ZNF589	WDR12	MCCC2	CXORF38	MTHFR	LMO4	NGLY1	PUS7L	YWHAE		SPOPL	TUBE1	HDGFRP2			ADCY1
LRRC73	ZC3H12B	RFC1	OPCML	FGD6	PHF19	ATP5B	AASDHPPT	CCSAP	CLK4	NDUFS5		SUPT20H	ELP2	TCF25			ADCY2
MAPRE3	SLC4A10	VPS13D	YWHAG	KDM1B	SMAD9	ZNF500	STK24	KCTD9	GEMIN2	DCAF6		ANKRD17	TEX10	SPAG7			ADCY6
SPTBN4	WDR12	EZH1	CLVS2	ITGAV	IRF2	TBRG1	RBM11	KATNAL1	ANKRD49	RHNO1		USP47	ZNF780B	FBXO44			ADCY9
TOM1	LRRC4C	CNOT10	TIPRL	ALDH2	NAA38		RAB3GAP1	VPS36	MGAT5	PFN2		ZFP14	MBD4	SRRM3			ADCYAP1R1
GRAMD1B	MKX	MAU2	LSM11	CTSO	AQR		CMAS	DCAF10	RNF144A	NDFIP2		KIAA1033	MTMR2	ARFIP2			ADD2
THEM6	MAP7D2	DCAF8	SLU7	SOX5	B4GALT4		GPD1L	PTPN4	SMARCAD1	KCNV1		UBE4A	ZNF248	PRKAR1B			ADD3
LDB1	KLHL12	YLPM1	SERINC3	SLC7A11	PBX3		PPP3CA	ZNF512	ZNF175	TSPAN13		GIN1	ZNF224	GRINA			ADH5
DALRD3	KIAA1377	MRPL48	RGS7BP	ELP4	CBLB		SYT1	TOP1	RPP30	MRPL20		ZNF318	MTMR4	WDR54			ADNP
NAPA	HTR2A	FKBP15	RAPGEF2	ACADM	IRF2BP2		CISD1	ZNF519	C11ORF30	LRRC7		WDR11	RBM41	ATP6V0D1			ADNP2
SCPEP1	MYH10	CCDC180	SYT4	CD109	PIGA		VTA1	FBXO28	TRIP12	TXNDC17		FUBP1	PRKAB2	RBFOX3			ADO
ARMC6	AAK1	ASB1	UHRF1BP1L	EFHC2	PRRC1		TMEM66	WDR36	CNOT2	NSG2		ZZZ3	DHX15	HARS			ADORA2B
NLGN2	AMPH	UBE2Z	CEP41	RANBP3L	SPATA5		PPP2CA	RAB3GAP2	PROSER1	NDUFA6		DDX17	NCAPD3	RNFT2			ADPGK
CCNE1	ATP2B1	MYH3	TRAPPC6B	TGFB2	XPNPEP3		GALNT11	GFPT1	MON2	FGF12		C11ORF30	LCOR	NDRG4			ADPRHL1
GPR61	RGMB	LARP6	RSL1D1	DTNA	BROX		SLC4A10	DR1	RBBP6	KIAA1239		SLC35D1	HEATR4	RAPGEFL1			ADRA1A
KLC2	FBXL2	DGCR8	METAP1	JAM2	CHD1		NUDT10	PAPOLG	EXOC2	C4ORF27		MGA	BIRC2	VPS9D1			ADRA1D
MYBBP1A	CNKSR2	MPP3	PPA1	TVP23B	BCL2L11		KIAA1191	FAM73A	IPO11	ACP1		ZNF84	ZNF281	SYT12			ADRB1
RTN4R	LPHN2	TRPC4AP	PLEKHA1	SELK	GART		SCAMP1	PDS5A	ATP11B	FAM81A		SMCHD1	SENP5	TSSC1			ADRBK2
NICN1	UBE2K	HUWE1	SH3GL2	DDIT4L	LYAR		ATG5	PPP1R12A	FNIP1	KCNMA1		METTL4	PRPF4B	GRIPAP1			ADSL
CGREF1	RGS6	NRIP2	WDR82	GJA1	SEC23B		TSPYL5	ATXN7	PASK	PPP2R2B		SREK1	PRPF38B	PDE4A			ADSS
NAT6	SIMC1	CES4A	SLC4A10	TGFBR3	ZNF28		NDUFB5	PPM1A	ZNF84	YWHAH		UBA6	CEP63	IGHMBP2			AEBP2
SUGP2	CELF2	ERCC3	ANKRD46	GNG11	MALT1		LRP11	STK4	USP30	MCTS1		SETD7	SLC35D1	MCRS1			AFF2
AC006547.14	KCNH5	GPATCH8	ATP6V1A	AQP4	WDFY2		SYNJ1	RNPC3	LINS	MDH1		XRN2	ZFC3H1	RNF112			AFF4
NDRG4	SATL1	ELMOD3	CDC42SE2	ADCY2	DONSON		TOMM70A	HSF2	CDC42BPA	ZMAT4		CLIP4	EP400	IRF2BP1			AFG3L2
DOC2A	PCMT1	SETDB1	MTMR9	GLIS3	TGFBR1		KCNS2	RRP15	KIAA0947	ATP6V1H		FER	VCPKMT	CPNE9			AFMID
SPDYE3	SLC25A12	BACE1	RALBP1	MSI2	RGS3		MAPK9	RNGTT	UBA6	CHMP4B		SLK	EED	KLHDC3			AFTPH
EME2	VPS35	DNAH1	GCC2	FAM171B	HIST1H2AC		CCDC25	ELAVL1	NCOA6	LPPR5		MPDZ	NFX1	GDI1			AGAP6
GALNT9	TANC2	RNF220	GABRG2	SOX6	ZNF766		EIF5A2	DKC1	ZNF420	SNRPB2		FAR1	ZCCHC2	STOML1			AGFG1
MAEA	CHM	ZNF488	SLC9B2	SULT1C4	LRRC1		WASF1	GNE	KLHDC1	PGM2L1		ZNF780A	MED23	NUDT18			AGGF1
GRIN1	NDRG3	PPP1R3E	ZNF25	ADD3	SAMD4A		MEF2C	ZDHHC21	ZNF445	CDH9		RBBP6	INTS7	CABLES2			AGK
ACAD9	PABPC1L2A	ZNF276	PABPC1L2B	SMIM20	PHF21A		YWHAG	FBXW2	PEX1	BCAS2		LRCH3	CSE1L	FANCA			AGO1
ACTL6B	TIAM2	CTTN	UBE2K	NR2E1	ZNF160		USP25	CSDE1	ZNF207	PARM1		DDX46	HARS2	PRRT1			AGO3
ADAM11	FAM168B	L3MBTL1	ZC3H12B	BCL2	TANC1		DCAF6	RAF1	ZNF484	VDAC1		BRWD3	TTI1	TECPR1			AGO4
STMN3	NETO2	P2RX7	BEND6	CANX	CEP152		TAX1BP1	C10ORF88	MPHOSPH10	PDHB		TRMT13	IQCB1	RABL2A			AGPAT5
BRSK2	ARHGAP26	GPD1	PCMT1	UNG	CHD2		MAGEF1	RAB14	TBP	FAM174A		ZCCHC6	SUPT3H	GRB2			AGPS
C12ORF52	FAM115A	R3HCC1L	DDHD2	RAVER2	GINM1		UBE2K	MYSM1	SETD5	SDHB		MON2	SUPT20H	ZNF48			AGT
DHDDS	PGK1	ZNF841	CERS6	TEAD1	PPP4R1L		HTR2A	RPAP3	RAD50	NAA20		USP45	TYW5	FXYD6			AGTPBP1
KIAA1984	PEX11B	PLA2G4B	SUCLA2	ITPR2	STXBP4		LAMTOR3	MAPK14	FANCM	PCDH7		EP300	SASS6	MRPL4			AHCTF1
CCDC64	MAGEE1	LAS1L	OXCT1	GBAS	NUP98		CHN1	C18ORF25	ZNF585B	ANKMY2		ATXN1L	TLK2	KDM1A			AHCYL1
STK25	SULT4A1	RQCD1	TUBGCP4	RBBP9	OFD1		SATB1	ATE1	AGO3	CISD1		ZNF280D	MPHOSPH9	GSS			AHCYL2
CAMKK1	SHROOM2	EXOC7	AUH	CAAP1	STAT5B		ARL1	TBK1	ACVR2A	SEC61G		RPS6KB1	TET3	RABGGTA			AHDC1
ARHGEF25	ELOVL4	POLA2	TRIM37	WASF3	CNTLN		RAD1	CEP120	FIGNL1	VRK1		SETX	ZNF439	CACNA1B			AHI1
DRP2	TBPL1	SLC7A14	DENR	SLC1A3	PHF2		GDA	KIAA0895	UBE2G2	GABRA4		ZBTB44	TCERG1	IGFL4			AHNAK
NRXN2	UBFD1	NCAPD2	ADAM22	SCG3	TJP2		NARS	CGGBP1	ADAM19	SLC39A10		C1ORF131	RICTOR	FKRP			AHNAK2
PARD6A	HOMER1	SRRM2	KLHL12	RRAS2	CD2AP		RAN	WDR26	ZC3H6	VSNL1		KLHL24	KIAA0947	COG1			AHR
PAQR7	TMEM132D	HSD11B1	BICD2	LEPROT	KIAA0355		FAM81A	MBD2	WDR33	PKP3		GIGYF2	CDC42BPA	SLC29A1			AIMP1
ST3GAL2	MKKS	AP4B1	NAPB	CCDC50	ZNF480		MRPL3	NAA15	PHF15	ACTR3B		NUP155	ZNF585B	SLC25A14			AJAP1
LSM14B	FAM217B	C11ORF24	KLHL2	FERMT2	TRIP4		MDH1	FAM208A	ANKRD28	RUNDC1		ARNT	COPA	BRSK2			AK3
CHRNB2	ZNF365	MYLIP	CHM	BMPR1B	DRAM2		KCNC2	TCP1	ZNF439	GALNT11		ZNF253	PRDM15	GRIN1			AK4
PEX14	IRS1	ZNF862	CDK14	PYGO1	GALC		RAD23B	CYB5R4	PCGF3	DCX		C5ORF54	KANSL2	CAND2			AK5
PRKACA	KCNJ6	CNNM4	PANX1	GLUD1	SP4		PCDH7	MAPK6	TUBE1	NEK10		SMARCA5	GLT8D1	SIN3B			AK9
AP3B2	HCCS	GRK4	VPS35	NPAS3	MTAP		G3BP2	SEL1L	BRPF3	PAK3		SLTM	C11ORF30	IDH3B			AKAP1
C3ORF18	GLRB	CHD8	RPL7L1	TTC30A	FCF1		SLU7	BOD1L1	EIF2AK3	BLVRA		EPRS	SET	GLS2			AKAP10
EVL	RTN1	SMPD4	SLC30A9	PPP1CC	RRBP1		VDAC1	CAPS2	PPID	FAM3C		FAM208B	PEX1	PCYOX1L			AKAP5
WIBG	SLU7	TRRAP	RTN3	ME1	PRPF3		WDR7	ZADH2	SMG1	NCAM2		PRKAB2	UBA6	RUSC1			AKAP8
UBE2O	CNTNAP2	TRPV6	TMEM246	ETFA	FAM114A1		MORF4L1	ZMYM4	ITSN2	PSMA5		ZNF224	EYA3	BDH1			AKAP9
GPRASP1	TSPYL4	NDUFS2	ZNF675	UBE2L6	SLC10A7		TRIM36	SLC25A40	BLMH	RFK		RNF217	ZNF330	DEPDC5			AKIRIN1
ZNF554	SYT13	MPP2	EIF2AK4	PRCP	PRIMPOL		PPT1	BTF3L4	GTF3C3	RIMBP2		ANKAR	TRIM52	IGLON5			AKIRIN2
OSGEP	ANKRD42	LENG8	PGRMC2	TMBIM6	PPAPDC1A		KCNQ5	DNAJC16	FBXO38	FAM92A1		ZNF292	ZNF318	CACNA1A			AKR1A1
RABGGTA	MAP9	DNMT1	DNM1L	PEX2	CFLAR		KCNV1	CSNK1G1	CEP72	FAM19A2		RC3H1	USP30	MARK4			AKR1B1
ATP6V0E2	C9ORF91	SNRNP40	SH3BGRL2	DOCK7	H3F3B		PSMD14	LYST	ZNF780B	ATP6AP2		COG3	ZNF461	THOP1			AKT3
CHAF1B	STRBP	POMGNT1	PRKCE	THSD1	GZF1		NAPB	NAA50	MASP2	R3HDM1		DDX5	ARID4B	ZDHHC16			AKTIP
SYT7	KIAA1467	POMT2	GRIN2A	LMO2	CTPS2		CCDC85A	RLIM	LPGAT1	CISD2		POLK	UTP6	ACTL6B			ALAS1
MCRS1	OCRL	GCN1L1	C3ORF14	HADH	BEST3		CDK14	SNX2	UHRF2	NDUFA4		ZNF585B	TIAL1	ZER1			ALDH1L1
CDIPT	ELAVL2	BRD8	ARHGAP26	ARHGAP31	ETFDH		UBQLN2	BCLAF1	ARID4B	TRIM36		CEP290	RPP30	PPP1CA			ALDH1L2
SNAP47	FAM220A	MICAL3	CRBN	ACSS3	INTU		CNTNAP2	FYTTD1	RLF	GRIN2B		FAN1	RAD50	CLSTN3			ALDH2
ATP13A2	HOOK1	NCAM1	C2CD5	RAB31	NBEAL1		NAP1L2	CNOT7	BUB3	ACTR10		WDR44	NUB1	BCAS3			ALDH5A1
C10ORF35	OPCML	DIDO1	SLC25A12	BMPR1A	CCDC11		VKORC1L1	RABGAP1L	SECISBP2	SUB1		METTL14	RASA2	MAP6			ALDH6A1
CTBP1	CCDC181	ASXL1	ATP6V1C1	DDR2	CARD8		STARD7	SPCS3	ZNF451	ST6GALNAC5		ELMOD2	DDX46	HPS6			ALDH9A1
SLC9A1	KALRN	LYSMD4	PAIP2	RAB30	CENPQ		CLTC	NUPL1	ZNF658	KHDRBS2		ZNF780B	MTERFD1	DGCR2			ALDOA
SLC45A1	STYK1	OTUD7A	MAPRE2	ID4	IQGAP1		CD200	STX7	SETD2	SNX10		MED23	CDK13	AMDHD2			ALG13
CCDC92	LSM11	EML2	OLA1	GPM6B	CENPL		DYNC1LI1	VPS26A	TGOLN2	MEAF6		DBR1	NAA25	CHMP7			ALG3
RDH13	HTR1E	PWP2	PIK3R1	TLR3	ATG4A		PRKAG2	SLMAP	SRSF7	BZW2		SESTD1	UPF3B	ABCC12			ALG9
PRRT1	EHBP1	NUMA1	MECP2	COX20	NHLRC2		FAXC	TTC33	AKAP9	DGUOK		ZNF81	GTF3C3	PTPN5			ALKBH3
SLC37A1	OPN3	WDR70	AK5	FAM118B	RELA		TMEM14A	TRAPPC8	DNAH10	FAM216A		SENP7	GNPAT	AP2S1			ALKBH4
AMDHD2	LYRM4	ADC	ACTR3	GATM	KIAA1958		OXCT1	PHF14	TRPM7	MED31		PRRC2C	ZNF780A	TM9SF4			ALKBH8
SLC25A14	NUDT9	MAP2K7	GSKIP	METTL7A	TMEM50B		RNF11	DNAJC25	LYSMD1	DNAJC7		NAA35	DNAJC18	FARSA			ALMS1
CDK5	LRP11	ANGEL1	EIF1B	ITGA6	MVP		VDAC3	LARP1B	SEC24B	PTER		DCUN1D4	LARS	C11ORF68			ALS2
PELI3	PCYOX1	SAFB	NDUFAF4	ARFIP1	XRCC4		MOAP1	GPR180	GPATCH2L	PTS		ZNF704	U2SURP	STK25			AMBRA1
EPHA10	NIF3L1	L3MBTL2	RBBP5	RERG	RAI14		PNMAL1	AMD1	TRAPPC10	KCNQ5		EPG5	RUFY2	FAM134A			AMD1
SLC23A2	CIT	CDC42SE1	KLHL8	PGM1	KLF7		PCYOX1	ZDHHC17	ZNF785	N6AMT2		FBXO38	RPS6KB1	TMEM63C			AMDHD2
ASB13	ARHGAP35	ZNF592	PITHD1	CMYA5	PHF8		KIF3A	CPD	DOPEY1	RPGRIP1L		KIAA0947	ZNF614	MYBBP1A			AMER3
PIGZ	HLF	NUP214	PTPRK	CHPT1	EFNA4		C1ORF173	WDFY1	USP42	UBE2E3		AKAP9	NSUN4	CHD5			AMIGO1
VSTM2L	FAM136A	TUBA1A	SCAND3	SLC40A1	UBQLNL		HSDL1	CCNT2	USP15	TMEM126A		TPP2	ZNF429	GFRA2			AMMECR1L
SLX4	CSRNP3	DPH7	FRMPD4	CYBRD1	PDCL		ATP6V1H	FAM91A1	NCOR1	CCDC85A		POLD3	MORC3	VARS			AMN1
SLC25A11	RAB3GAP1	NCKAP5L	SATB1	SGCD	MTA2		PNMA1	NANP	POLR3G	PDP1		SNRNP48	ZNF484	TRPM2			AMOT
RUNDC3A	SYNJ1	CYB561A3	RNF145	C9ORF64	CYP39A1		NDUFAF4	RNF6	ZNF550	NDUFA5		ITCH	ATM	STX3			AMPH
SUSD4	MSL3	C19ORF71	ZNF365	TMEM164	GALNT15		ZNF25	PHF20L1	PRRC2C	GUCY1B3		TTC14	ANKRD28	CPT1C			AMY2B
PPAPDC3	ARNTL	AP001468.1	NEGR1	AMOT	SYF2		CALM2	SRSF10	ZMYM2	CALM3		HNRNPA2B1	C1ORF63	ST8SIA5			ANAPC1
TMEM198	GRPEL1	ZNF496	CSNK2A1	FABP7	ASXL2		OAT	MSH2	WDR75	LRFN5		PPP6R3	BLMH	OGDHL			ANAPC13
KCNAB3	OXR1	PSMD11	LMTK2	ERBB4	HIST2H2BE		ZNF711	USP33	PIK3C3	RAP2A		CEP97	TRMT10B	NICN1			ANAPC7
SYNGR3	GUCY1B3	NUP85	EIF4G2	SLC39A12	ZCCHC8		TSPYL1	NUFIP2	TNRC6A	C2ORF80		ZNF451	METTL14	MDH2			ANGEL1
CAND2	RNF175	EIF2B5	UHMK1	LYN	SFMBT2		BHLHB9	MYO9A	TTLL5	UBE2N		SSFA2	AKAP9	GBF1			ANGPTL1
DNM1	CNST	EXOSC10	AP4S1	TTPA	ZNF254		PPM1L	DERL1	TUBGCP3	PDCD2		PCMTD1	PCGF3	RPS6KL1			ANK3
VPS9D1	CDH8	PI4KB	GRPEL1	ELOVL2	PRRG4		UHRF1BP1L	FBXO3	FANCI	ATP5F1		PKD2	FAM208B	SLC8A2			ANKAR
RIPPLY2	CHL1	XPC	GPRASP2	SLC30A10	PLS3		PSME3	OTUD4	ALG13	FBXL2		ZNF614	BRPF3	SND1			ANKFY1
PPFIA4	GABRG2	RAB33A	ATXN7L3B	ZNF443	HIST1H4H		GLRX5	PURB	DCAF5	ACYP1		NUP133	PIK3C3	CLEC2L			ANKMY2
FAM211B	CREG2	WDR59	PGK1	TLE1	IL3RA		MKKS	RALGAPA1	SRSF5	TXNDC9		ETAA1	SLTM	TRAPPC1			ANKRA2
ZNF746	STXBP1	ACAD8	TMEM242	PCDH18	RYK		FAM19A2	ATXN3	FRMD5	RALB		XPO1	ZNF609	C22ORF29			ANKRD10
HDGFRP2	SH3GL2	RBM19	DGKE	GPD2	MACF1		FAM102B	THUMPD1	RSRC2	PSPC1		HNRNPH1	FBXO38	TRANK1			ANKRD11
GAS8	CAMK1D	HKR1	PHLPP2	TSPAN7			SYT13	ZRANB2	MRPS5	ERH		ZNF33A	DDX52	DTX3			ANKRD12
LDOC1	ADCY9	NAGK	RPS6KA6	CHST11			CELF2	SLC36A4	TTF1	ZBTB8OS		UBR5	CNOT11	C14ORF79			ANKRD13B
SLC30A3	PTDSS1	RASAL1	RTN4	MR1			CREG2	APPBP2	JAKMIP2	GHITM		HEATR1	ITSN2	STMN2			ANKRD13C
RELL2	SATB1	AMY2B	TERF2IP	EMCN			OPA1	CAMSAP2	ZNF317	PCDP1		TET2	ZNF568	PPME1			ANKRD16
KDM1A	TPBG	LIG1	GNPNAT1	FBXO36			HDGFRP3	VPS37A	RIOK3	OAT		ATG2B	SHQ1	PORCN			ANKRD17
GRAMD4	PLXNA4	SRD5A3	EFCAB7	ZNF423			PARM1	SEC24A	ZNF354B	NKIRAS1		PDCD4	SMC6	IQSEC2			ANKRD20A1
STRIP1	ARL6	SRCAP	GSK3B	PIFO			INPP5F	FAM179B	DCUN1D4	LPPR4		ZNF638	PHF15	CFL1			ANKRD26
DISP2	PARM1	GON4L	SATB2	LYPLAL1			AK5	RBM18	SNX30	PPP2CA		RNF146	KLHDC1	SYP			ANKRD28
FAM131A	H2AFZ	PVRL1	LRPPRC	SCD5			RAB1A	LTN1	EED	ATRNL1		TTC37	ZNF354B	POMGNT2			ANKRD32
FBXO16	BASP1	DAZAP1	ELAVL2	UEVLD			PPP2R5C	LTA4H	FAR1	FOXG1		KIAA0586	FAM120B	SNAP47			ANKRD34A
IDH3G	EPDR1	VSTM2B	RCAN2	CPNE3			CCDC34	PHF6	TMEM43	BEX4		CREBZF	CHTOP	SGSM1			ANKRD35
PRKAR1B	KIAA1239	SEMA4C	C17ORF75	C1ORF54			CSRNP3	HMGN4	ZNF780A	HTR2A		GOLGA4	RFWD3	GPATCH3			ANKRD36
QRICH1	CHN1	IFT172	PIP4K2C	PCNXL4			YEATS4	XRCC5	FLVCR1	PSMD14		SMC5	ADAM19	TBC1D25			ANKRD36C
LYNX1	SEH1L	DGKD	RAB27B	GABRG1			ARL6IP5	PIAS1	MFN1	VDAC3		USP42	ZNF250	MAPK8IP2			ANKRD39
COPS7A	FIG4	ZBTB40	GPD1L	CLDN10			CHMP5	ATF6	ADPGK	SERTM1		KDM6A	KIAA1328	L1CAM			ANKRD42
MAMSTR	GPR176	SIDT2	MARK1	RGS22			TRIM23	NR1D2	GEMIN5	SUPT4H1		SRSF11	CSTF2T	ARHGEF25			ANKRD45
IPO9	DRGX	BCS1L	SMG7	YES1			DNM1L	ZBTB41	SKP2	DNAJA2		PLA2G12A	TRIP12	RNF187			ANKRD46
RIN1	SH3BGRL2	DPH2	DDX1	DECR1			MAP7D2	NPAT	ZFYVE20	CAPZB		ZNF699	FAR1	PHYHIP			ANKRD49
VIPR1	DLGAP1	ABCB8	TSPYL4	HFE			SLC1A1	DDX6	LUC7L3	FH		KIF27	TCHP	ACP2			ANKRD52
ASIC1	DIAPH1	CTC1	RTCA	CSGALNACT1			PITHD1	CUL5	PEX5L	C1ORF115		BAZ2A	HECW2	NDUFA10			ANKRD63
TACC2	SYT1	FBXO18	UCHL5	TSPAN12			PPP2R2B	PLEKHA8	ZNF182	OLFM3		ZNF420	TAF1	TIMM50			ANKS6
KCNH2	PRKAR2B	SEC24C	ISCA1	LRRC16A			SEH1L	ANKRD26	HERC4	PCMT1		RFWD3	ZNF562	UBE2QL1			ANKZF1
ZNF696	MB21D2	NDOR1	ATL1	RP2			ATMIN	SNX14	AGTPBP1	RBP4		FXR1	HP1BP3	SUGP2			ANO3
NOL6	FRRS1L	GTPBP2	PPFIA2	HSDL2			TERF2IP	EDEM3	DFFB	CAP2		VPS54	TP53BP1	STX1A			ANO5
SLC2A6	RALBP1	RER1	RAD23B	CAV2			HMGCLL1	UHRF1BP1	KIAA1731	SCG5		CDC42BPA	ZNF451	F7			ANO8
MCAT	ROCK2	PCBP4	KIAA1279	LGALS3			C3ORF14	SACM1L	HDAC4	UQCRB		ZC3H6	SERAC1	FEM1A			ANP32A
CELF3	GRM1	PKMYT1	INPP5F	RFX2			SUB1	DIEXF	ZDHHC3	EEF1E1		RECQL	ZNF207	CNNM1			ANP32E
ZNF48	KCNMA1	LGI3	GRM1	PTAR1			MCF2	TDP2	NSUN4	ATP5J		ZNF736	ZNF30	KDM8			ANTXR1
ZNF653	WDR47	R3HCC1	VPS13A	PARVA			STS	NAP1L1	GLT8D1	C9ORF91		ZNF283	AP4E1	SLC25A11			ANTXR2
TOMM5	C1ORF173	ANKZF1	STAU2	NMD3			TSPAN13	OSBPL1A	MFSD11	CHL1		GAPVD1	ZNF302	ZNF425			ANXA11
CATSPER2	KIAA2022	OGFOD2	HSDL1	ZMPSTE24			SNTG1	MYNN	ZBTB25	PIK3R1		RPRD1B	MLH3	MRPL28			ANXA6
SFXN2	VDAC3	IFT20	RAB3C	MERTK			ARPP19	ANKRD12	IQCB1	LRP11		KIAA1551	HPS4	LINGO1			AP000322.54
CKMT1B	DENR	TAF11	TIMM17A	RGS5			GABARAPL2	PRKAR2A	KIAA1432	MRPS30		MGEA5	LYSMD1	NOC2L			AP001468.1
NAGPA	BTBD10	STRADA	UBE2V2	ERLIN2			NAP1L3	CCT4	SLC35D1	BRE		ANKRD28	C1ORF131	TMEM63B			AP003774.4
KIFC2	GPR155	ZNF506	VDAC3	SLC31A1			GSK3B	ACTR6	ATR	UBE2T		KIAA1328	MED17	R3HDM2			AP1AR
TRPM2	CMIP	USP21	PANK2	NOTCH2			R3HDM1	ZXDB	SLC30A7	CELF2		CEP135	GTF2E2	PALM3			AP1B1
GRIK5	ADAM23	ARL8A	C1ORF43	CDK2AP1			TMEM70	CSNK1G3	ZNF12	RGS4		ZNF12	SEC24B	CAMSAP3			AP1G1
C2CD2L	NEDD4L	ZNF343	STXBP5L	SF3B14			ARL15	TIFA	TMEM161B	LSM3		ZBTB1	GOLGA3	SAMM50			AP1M1
VARS	NELL2	DOT1L	MOAP1	GNA13			ARHGAP32	SUZ12	GOLGB1			ERCC4	XRN2	CACNA1I			AP1S1
TAF6L	PPP3CB	WDR5	PSIP1	PRMT3			CDC40	KLHL7	ZNF250			RAD50	PHTF2	NLGN2			AP1S3
FAM212A	PPFIA2	ANKRD13B	DNAJC7	KCTD15			GNPTAB	DHX36	ZNF318			TBCEL	ZNF37A	GTF2F1			AP2A1
MAPK11	KCTD1	HR	OCRL	BCKDHB			CISD2	DCBLD2	DHX29			SLC30A7	RIOK3	SAMD10			AP2A2
RPS6KL1	NEFM	NKAIN1	RAN	PON2			EIF1B	KIAA1468	TYW5			NARG2	RBM39	FAM134C			AP2M1
LETM1	ANO3	NRDE2	NUDT10	CD302			EPHX4	MTDH	USP45			MPHOSPH9	COLGALT1	TMEM179			AP2S1
LRRC4B	PIP4K2B	ABCC10	RAB9B	TEX9			SUMO1	EPB41	HEATR6			HAUS3	TRMT1L	SLC22A17			AP3B2
EXOSC2	PDPK1	VPS16	WDR47	TCF7L2			SENP2	MLLT10	CPSF3			SPG11	MAX	ATG16L1			AP3D1
CAPN1	OLA1	ACTN2	CCDC25	TROVE2			MAP2K4	CAPRIN1	C2ORF44			DENND6A	FUBP1	USP5			AP3M2
RNF187	UBP1	WRAP73	C9ORF40	PRKD3			DACH2	YTHDF3	VPS13B			POLI	KIAA0368	TTLL1			AP3S1
FAM132B	TMEM35	KDM2A	MAPK8	MCF2L2			EHBP1	YTHDC2	DDX46			SUV420H1	ZNF202	TUSC2			AP4B1
NPHP4	CDC40	NOP56	TOMM20	EPS8			AP3S1	ACBD3	POLG			SETD2	ZNF638	ATPIF1			AP4E1
FIBP	EPHX4	NUP210	PNMAL1	SEPT2			CDC42SE2	JAK2	ZNF638			NEK9	CEP72	PRPF19			AP4S1
APEH	TMEM183A	CDC25B	SLC35B4	GPC4			RCAN2	SMNDC1	SH3BP5			LARS	DNM3	C11ORF49			AP5M1
PTPN5	CUL2	STEAP1B	TRAPPC13	FGD4			TMEM241	HDX	PRKAB2			NUB1	LINS	LCMT1			APAF1
ZNF425	CACNA1C	MSTO1	TMEM35	SKA2			NPTN	HDAC2	ATP2C1			MCM9	TMEM43	B3GALT6			APBA1
SYT12	TSPYL1	APBB3	FAR2	TMX1			PTER	CDC23	EYA3			PIGM	DFFB	DYRK1B			APBA2
ST3GAL3	CCDC25	INTS3	RSL24D1	HIATL1			UBP1	MATR3	MTF2			KIN	ZNF736	UNC5A			APBB1
PDE1B	PCSK2	TBC1D10B	CMAS	TPD52L1			PGRMC2	RBM26	FASTKD1			ZFYVE26	SLC38A9	DHX30			APBB3
HPS6	PGM2L1	GAPDHS	CACYBP	ADCYAP1R1			ELAVL4	SACS	FBXO25			C3ORF17	PBRM1	SLC27A4			APCDD1
LRRC4	LYSMD2	PCSK7	RIC8B	GSTM3			FAM174A	KIF21A	ZNF546			NOM1		TMEM240			APEH
ZDHHC8	HECW1	POLR3E	PEG10	NFIB			KIFAP3	BDP1	RINT1			OSGEPL1		RAB37			APEX1
GRINA	PPP2R5E	TDP1	MRPL35	TIMP3			NAPG	SCN3A	TTC14			SETDB2		SNCG			APH1A
GNG3	ARL15	ENTHD2	UBE2D2	RAB7L1			MAD2L1	CLINT1	EXOC1			FNIP1		STX1B			API5
KCNC3	DLG3	POLR2F	CDC40	EHHADH			SLC25A32	USP9X	METTL14			NOL8		KIAA0895L			APMAP
SLC37A3	ADD2	UNC13B	BRCC3	PTN			GRM5	VAMP4	TRIM16			FOXJ2		FOCAD			APOBEC3C
CELF5	XK	DNMT3A	SV2B	SLC15A2			KLHL12	RMND5A	KIAA1244			LRIG2		PPAPDC3			APOO
SYNGAP1	HSDL1	AGAP6	EML5	SBF2			AKIRIN2	BICD1	MARCH1			USP1		CCNE1			APPBP2
PHTF1	PANK2	SUCLG1	YPEL5	MAP3K1			GDAP1	FAM160B1	NAA16			EXOC2		ATP6AP1			APPL1
OPRL1	CACNA1E	TECTA	XK	NTRK2			XK	RAB12	ARGLU1			TDRD6		AMBRA1			APPL2
WNT10B	SLC8A1	C16ORF58	SYT1	EPAS1			TPM3	C17ORF104	GPBP1			LATS1		ENO2			APTX
ZFR2	PEX26	ABCF1	BLOC1S6	NOTCH2NL			NUDT4	SLC25A36	CLASP2			CBR4		DLK2			AQP11
ADAM32	ATP6V1B2	ARMCX4	MYT1L	DPY19L3			DLGAP1	CEP76	TRMT1L			RBM39		GLT1D1			AQP4
BEST4	ARHGAP44	GTF3C5	ATP6V1D	TFAP2C			FAR2	UBE2G1	AP4E1			ZNF429		ARF1			AQR
SLC25A45	LMBR1	TSC2	FMN1	HRSP12			EIF4E3	EFR3A	SNW1			ZNF322		GPR123			ARCN1
TIGD3	KCNIP4	ZNF530	NRXN3	SLC2A10			SNAP25	L2HGDH	SUN1			ZNF461		VWA7			AREL1
CHMP6	MOAP1		TM2D3	SDHC			PANK2	RNF14	ZNF292			PAN2		CCDC92			ARF1
AC019294.1	NDEL1		MCF2	PREX2			ANO3	TMCC1	RNF130			NCOR1		PLEKHG5			ARF5
SCAMP5	ADARB1		MCTS1	CYYR1			DRGX	PNISR	INTS7			ZNF181		CHGA			ARFGAP3
SLC27A4	R3HDM1		GOT2	GNG5			NSF	MBNL2	ZNF615			ZNF470		AP3D1			ARFGEF1
TMEM59L	NAP1L2		BTBD10	SLC4A4			TCEB1	DUSP11	ZCCHC2			KIAA1244		MFSD3			ARFGEF2
GARNL3	HDAC8		TPD52	CTBS			MRPS30	ZNF721	RBM25			ZSCAN30		TBCD			ARFIP1
PKNOX2	PITHD1		TIMM9	PPIC			FIG4	SUDS3	SPOCK1			TRIM24		FAM127A			ARFIP2
ANKRD34A	KCNJ3		PDPK1	MARC2			PRNP	TAB3	RABEP1			USP16		C3ORF18			ARFRP1
PHYHIP	SHISA9		COPS4	USP53			RGS4	HIAT1	DDHD1			PTBP2		C15ORF27			ARGLU1
TMEM38A	ST8SIA3		MKL2	GPR116			NUDT11	CDYL	MPRIP			COPB1		VPS26B			ARHGAP21
SYNGR1	AMIGO1		FAM69A	SASH1			CCDC91	CTR9	GNPAT			DCUN1D1		VPS11			ARHGAP24
SLC22A17	NME7		PAK1	NR2F2			FAM220A	GABPB1	ZNF609			WDR33		FRS3			ARHGAP26
GDAP1L1	PLS1		GDAP1	ZNF114			FBXO34	CUL3	MSTN			ESF1		LRWD1			ARHGAP31
FADS6	REEP1		CCDC30	GIMAP2			DDX25	PPP6C	TMEM260			ANKRD49		PARP6			ARHGAP32
NECAB3	UBE2T		USP10	ACADL			NDUFAB1	BRWD1	IDE			GPBP1		DCTN3			ARHGAP35
APEX1	SLC25A4		PDHX	DAP			COPS8	HNRNPD	NBPF15			KLHDC1		NDUFV1			ARHGAP42
DOLK	SRC		ADD2	PLEKHF2			NECAP1	KIAA2018	CEP250			IDE		UNC79			ARHGAP44
TSPYL2	GRIN2A		MAP9	IL33			PGK1	JHDM1D	PDCD6IP			MDM1		ATP6V1E1			ARHGAP5
ORC5	TRIM23		EHD3	MRPS28			PAK3	HSPA4L	KIAA1328			TTBK2		INO80C			ARHGDIA
NCDN	MTA3		DNAJC12	EFCAB14			WDR12	FAM133B	LTV1			GOLGB1		SRRM4			ARHGDIG
HTR6	RANBP9		FRY	ABLIM1			DDX1	GOLT1B	RBM41			CCDC112		PXDNL			ARHGEF10
TTLL12	SCN1A		ROCK2	WLS			INA	ETF1	C12ORF66			ZNF417		CALHM1			ARHGEF11
TOMM40	TMEM241		KIFAP3	TMEM255A			TRAPPC6B	DNTTIP2	ITCH			MBTD1		B4GALNT1			ARHGEF17
ITGA3	KCNC2		SMIM17	CC2D2A			EXTL2	EIF3M	ZNF283			NKTR		RP11-268J15.5			ARHGEF2
DNAJC5G	VDAC1		MORF4L1	DMRTA1			CAP2	ADAM9	TBC1D15			SMEK1		UCHL1			ARHGEF25
TIRAP	ATXN7L3		UBE3C	IDH1			PRKAR2B	TIAM1	C9ORF72			KBTBD3		PHKG2			ARHGEF26
INO80C	PPP3R1		ARMCX3	FKBP10			TMEM242	IBTK	ZFC3H1			TRIP11		GAL3ST3			ARHGEF28
SIDT1	TMX4		TM6SF1	DDX60			CBLN2	TMEM184C	FSD2			CMTR2		KLHDC2			ARHGEF3
PFKM	STS		GPR158	MRO			PITPNB	CNOT8	ZNF429			HNRNPA3		MRPL11			ARHGEF33
CRMP1	YWHAB		EPDR1	SUCLG2			TPD52	FGFR1OP2	RFC4			TIAL1		LRFN3			ARHGEF4
MMP24	TMEM200C		COIL	SOX1			SLC9B2	VAPA	ELMOD2			N4BP2L2		WDR24			ARHGEF6
ZSCAN1	CLVS2		GUCY1B3	LECT1			MRPL15	ZNF169	TMEM199			MTF1		SAP130			ARHGEF7
TRIM54	ARL6IP5		CALM2	TLR4			SERPINI1	COG5	CYB561D1			TUBE1		SNX17			ARHGEF9
GRK6	CNTN3		BTBD3	EOGT			PTH2R	CCNC	ZKSCAN5			NHLRC3		RAB3A			ARID1B
C11ORF80	TM7SF3		UNC80	SOX2			RUNDC1	MARCH6	ADNP			ATP2C1		RAB24			ARID2
INO80B	PCDH7		ELMOD1	ANTXR2			ATP2B1	KLF9	XPO4			LUC7L3		SPIRE2			ARID4B
SLC37A4	PRICKLE2		STXBP1	ZNRF3			PGAM1	MTX3	HNRNPDL			FAM120B		ABCF3			ARID5B
CACNB3	CDK14		MAPK10	ANTXR1			RNF175	CDK17	INTS8			TIA1		SLC2A6			ARIH1
KIAA0141	CNRIP1		LRP11	DAZAP2			KIAA2022	CEBPG	RC3H1			ZNF439		AUNIP			ARIH2
PIH1D1	KLHL2		PNMA1	EZR			RAPGEF2	AGGF1	IPPK			SCAF8		CACNB1			ARL1
NLRP9	GABRB2		EIF4E3	IL17D			LDB2	FAM122B	ZNF337			ZNF594		UQCC1			ARL10
CAMSAP3	ATL1		HECW1	C7ORF73			PRKACB	UBA2	NOL11			PAN3		CORO6			ARL13B
TCEAL5	HTR5A-AS1		LONRF2	ACBD7			METTL6	GLTSCR1L	HELLS			CCDC66		ATP6V0E2			ARL14EP
C8ORF31	CACYBP		GTF2H1	ZNF516			KCNIP4	MED21	ZNF417			CEP78		IDUA			ARL15
PRR12	DLGAP2		RTN1	EMX2			PAM	CTNNB1	TRIM52			MASP2		PLA2G15			ARL3
RBFOX3	SLC12A5		ELOVL4	NBPF10			CDR2	TRNT1	SHQ1			ZNF140		FIBP			ARL6
CDK20	PAK1		C1QL3	PRDX1			BASP1	TACC1	MAATS1			FAM21C		ABCB9			ARL6IP5
GDI1	NPEPPS		CSRNP3	GRTP1			QPCT	IREB2	RAD52			HEATR6		LRTM2			ARL8A
LRFN2	B4GALT5		TSFM	RAB28			WDR82	SPTY2D1	ZBED4			UGGT1		RET			ARL8B
TBCC	FAM19A2		LMBR1	PLTP			MTMR9	ZNF737	PGS1			PWWP2A		FAIM2			ARMC1
TECPR1	LONRF2		USP25	RGN			RBFOX1	EDEM1	SREK1			PUS7L		COPG1			ARMC10
IGHMBP2	UXS1		SCN2A	EGFR			MCM4	GOPC	C4ORF29			ZC3H11A		SCYL1			ARMC2
VPS53	CDYL2		SAP30L	RNF182			COQ10B	STAU1	TDG			MPP5		MANBAL			ARMC3
APBA2	PTH2R		ARHGEF9	IL17RB			GABRB3	FAM98B	ZNF594			SLC38A9		MARK2			ARMC6
TMEM25	SLC9B2		NSF	EDNRB			SERINC3	ATF2	MLH3			USP13		DOPEY2			ARMC8
ANKRD16	UBQLN1		MTMR12	FAM198B			TIPRL	KLHDC10	MTERFD1			ZNF620		CELF5			ARMCX1
TRIM3	CRKL		KIAA1239	ARL13B			HS6ST2	PIKFYVE	C1ORF131			FCHO2		RAB35			ARMCX2
LPHN1	ARHGEF3		PSD3	PARD3B			KCNMA1	YY1	ZW10			NAA16		LSM14B			ARMCX3
CAMKK2	RFTN1		ATP6V1B2	FIBIN			MRP63	MAT2B	AGPS			PAXBP1		STMN3			ARMCX4
KCNA2	MEF2C		PLS1	MRAS			GTF2H1	PRKCI	NUP133			ZBED5		FAM171A2			ARMCX5
SLC9A8	EFNA5		IDH3A	ARMC3			MACROD2	TBC1D23	DENND4A			TAF1A		GMPR2			ARNT
INPP5J	BICD2		NMNAT2	RHOBTB3			CDH8	AK9	ZSCAN29			DENND4A		TMEM180			ARNT2
SLC7A8	HTR5A		PRPS2	ACBD5			ATRN	PLEKHA3	C3ORF62			PRPF39		MAP1LC3A			ARNTL
HN1	SMG7		BRI3BP	OPHN1			SLITRK5	DCTN4	CEP97			RNF20		IDH3G			ARPC1A
MADD	LMO7		SFXN1	PSAT1			CAB39L	C2ORF49	KATNBL1			ZNF354B		SLC9A5			ARPC2
APMAP	UNC13A		ERLEC1	CNN3			LYSMD2	WWP1	PRPF4B			RBM25		FZR1			ARPC3
BHLHA9	ADAM22		SGIP1	VIM			ATP6V1B2	PIK3CA	SMYD4			HARS2		MADD			ARPC4
SLC26A8	ATP6V1D		DDX10	PALLD			PEX11B	SOCS5	ZNF507			ZFP62		DOC2A			ARPC5L
GRIPAP1	GRIA3		ARHGEF3	PDGFC			CLVS2	SLC30A5	ABHD6			YIPF4		RASL11B			ARPP19
PRSS3	TNFRSF21		COPS3	ABHD15			RAB3C	SNX13	ZNF440			ZNF525		TMED3			ARPP21
RNFT2	ANKRD46		CAMTA1	KCNN3			RTCA	CLIP1	BAZ1B			C10ORF137		TMEM130			ARRB2
B4GALNT1	PPP3CA		SNX12	PARD3			BRMS1L	WDR43	LCOR			ZDHHC20		ORC5			ARSD
ABCF3	EIF2AK4		HTR5A-AS1	PRDM16			HCCS	DMXL1	DHX15			ELF2		EME2			ARVCF
BAIAP3	PIK3CB		HOOK1	EVC			THRB	LNPEP	STK39			RIOK3		PKD1			ASAH2B
DBP	CCDC30		MAGI1	CACHD1			CUL1	WDR41	ZFYVE1			TMEM260		CLTB			ASAP1
CAMKV	SLC9A6		PGM2L1	RAMP1			OLFM3	CSTF3	ZNF585A			ZNF225		CMTR1			ASB1
TMEM63C	SUCLA2		STRBP	SCUBE2			EBNA1BP2	PUM1	GTDC1			POT1		SYT3			ASB13
RABL2A	NAPG		NCKAP1	APCDD1			SLC30A9	ACVR2B	KIAA1429			PEX1		ZMYND19			ASB4
P2RX5	GSK3B		RALYL	SSPN			NDUFS1	RAB11FIP2	ZNF689			BCDIN3D		ARRB2			ASB6
RGAG4	REEP5		TRIM36	AK3			FUNDC1	CSNK1A1	USP13			BTBD7		GRK6			ASB7
TMEM63B	GTF2B		TRMT61B	MFSD1			ANO5	PTBP3	SF3B1			ZNF471		BFSP1			ASB8
FARSA	EIF1B		EIF2S1	SMIM10			RRAGA	SLC25A37	DNA2			FAM200B		ZFP64			ASCC3
AP2A2	KLHL8		RANBP9	ATP1A2			C11ORF87	MARCH7	DCP1A			VPS13B		PSMG3			ASF1A
ATP8A2	ARL10		TBC1D9	LACTB2			AZIN1	FAM169A	ZNF195			ZNF654		PTGES2			ASH1L
AACS	MPP7		GRIA2	NEDD1			ZNF365	PPP1R9A	SLC38A9			SASS6		DMRTC1			ASH2L
PKD1	SV2B		FAM136A	MSI1			CCDC6	ARL8B	ZBTB44			MAP4K5		RNF123			ASIC1
ADCY6	MCHR2		TMEM181	LIX1L			SATB2	DDX3X	ZNF281			CEP85L		AP1M1			ASIC2
KIF12	GRIA2		TRHDE	FKBP9			GULP1	TMTC3	TRIT1			SMC6		TMEM55B			ASMTL
CD276	ATP2A2		CACNB4	PEX12			RPGRIP1L	EIF1AX	NFATC2IP			SFMBT1		MCAT			ASNA1
SLC7A4	NIM1		DLG3	AHNAK			KIAA1279	BRAF	CCDC66			USPL1		CLTA			ASNS
SEZ6	DNAJC12		HECTD2	DOK5			SNAP91	GID4	SMU1			ZNF568		ECSIT			ASNSD1
CACNG8	APBA1		RAB6A	SS18			TXNDC9	RNF38	THRAP3			PAPD4		VAC14			ASPH
ABHD12	RMND1		BTRC	MAML2			BNIP3	EIF5	ARNT			HNRNPU		WBP2			ASRGL1
CMTR1	FAM102B		MEAF6	PTPN21			SDR16C5	EVI5	RABGAP1			ZNF347		CTBP1			ASTE1
RAB36	TOM1L1		ZFP1	THBS4			NLK	HNRNPLL	AHCTF1			ZMYM1		SLC26A8			ASXL1
PLEKHA6	TMEM242		UNC13A	PIK3C2A			LGALSL	ASB7	MORC3			ZBTB39		OCA2			ASXL2
PFDN1	INPP4A		CDC37L1	ALDH6A1			DGKB	ATRX	BCO2			ARGLU1		KIF17			ATAD2B
KIAA0895L	JPH1		FTO	BAALC			CASC1	PDIK1L	FCHO2			ZNF616		VPS18			ATAD5
TUBGCP5	PREP		ZNF626	LEPR			MRPS35	RSRC1	ZNF611			TTC17		PIGS			ATCAY
DNAJC5	GRSF1		BCAT1	GPR125			EIF2AK1	SLC39A6	LRRFIP2			MTO1		TIGD3			ATE1
TSNAXIP1	IRS2		NKRF	PALMD			SYBU	TMX3	DDX55			ALMS1		PDCD6			ATF2
PRRC2A	ATP6V1A		SLC25A4	SLC2A12			LRRTM3	ZUFSP	ANKRD36C			TSTD2		TMEM198			ATF6
EFCAB12	KIAA1107		SNAP25	ANKRD35			ISCU	NUDT21	RAD17			NCAPD3		WIPI2			ATF7
H2AFY2	PLEKHA1		ELAVL4	PPP2R5A			CHIC1	SLC30A4	PLAG1			TMEM161B		ASH2L			ATF7IP
SLC1A6	SAMD12		GABRA1	PCDHB4			ABRACL	TMPO	ZNF280D			POLH		FBLL1			ATG12
SAMM50	TRIM36		REEP1	TP53BP2			CHMP4B	PAPD5	GCFC2			ATAD5		C9ORF69			ATG14
TUBA8	MRFAP1L1		GDA	COBLL1			FAM216A	SPIRE1	TTC13			DCP1A		SEMA4F			ATG16L1
SIRPA	TBC1D30		PPP1R21	S1PR1			CUL2	DNAJB6	GORAB			EIF3A		TUBB2A			ATG2B
TASP1	AKAP5		KSR2	IQCK			ARPC5L	BRIX1	NAA35			PDE7A		RNF207			ATG4A
UNC79	PLEKHA5		OPA1	MT1H			EIF4G2	SLC4A7	POLR3C			ZNF354C		UQCRC1			ATG5
CABLES2	CD200		PJA2	TMEM123			NDUFA5	PRKAA2	LIG3			RP11-1407O15.2		EXTL3			ATG9A
C16ORF93	RAN		IPO5	DCN			PPA1	UBA3	SETX			OGT		CLUH			ATL1
AP1S1	RCAN2		GLRX3	DNAH7			DNAJC19	ESR1	PTCD3			SKP2		NME9			ATM
CACNB1	TRNP1		LIN7A	RHOJ			PRKCE	PIGK	ZBTB4			ANKFY1		ZNF746			ATMIN
SMUG1	PPP1R21		EXOC6	AHCYL1			CAMK1D	INSIG2	ZNF562			RASA2		PODXL2			ATOH7
TM6SF2	PANX1		RBFOX1	RP11-17M16.1			UHMK1	RBM27	PGBD4			ELP2		NIT1			ATP11B
GPATCH3	FTO		EPHA5	NEK6			ARHGEF9	CASD1	UTP6			MAT2A		SLC37A3			ATP11C
RAB3A	NKRF		BBS7	RAB34			AMN1	ARL14EP	ATP6V0A2			ADAM10		C2CD2L			ATP13A2
ARHGDIG	TSPAN13		KIAA1549L	ENAH			CDKN2AIPNL	RUNDC3B	ANKRD10			INVS		CRMP1			ATP13A4
MTOR	IGSF3		ACP1	GLUD2			AKT3	MRPL50	ZNF37A			CSTF2T		GLB1L3			ATP1A1
RNF44	PJA1		BCAP29	ABCD2			FAM92A1	G2E3	ZNF614			VPS4B		ZMYM3			ATP1A2
EMC9	IPO5		GPR155	STK17B			SRPK2	NUS1	DCAF17			RRM1		BCL7A			ATP1A3
ATP2B3	BRI3BP		LZTFL1	MSRB3			MKRN1	IMPAD1	ARID5B			CEBPZ		PFKM			ATP1B2
ALKBH4	EPB41L1		KIAA1107	STOM			ADRBK2	AP5M1	SUPT20H			ZSCAN29		TAGLN3			ATP1B3
TOX2	RGS7		RPGRIP1L	SNTB1			GABRG2	GSPT1	DSCR3			CPEB2		LZTS3			ATP2A2
SLC41A3	ENC1		C1ORF216	APOBEC3C			NTN4	FOXO3	UBR5			NOL11		TYRO3			ATP2B1
KCNJ12	RTP1		RAD1	PCDHGC3			EPDR1	NUDCD1	CREBZF			ZNF562		ATCAY			ATP2B2
HK1	C1ORF115		RAP2A	STK33			C9ORF91	DDX18	FNBP4			NBPF15		STK32C			ATP2B3
POLR1A	NDUFAF4		KIF3C	MGME1			PCDP1	CHAMP1	ZNF836			CWC22		CAPN5			ATP2B4
RASGRP2	SNAP91		CD200	RSU1			TM7SF3	HPS3	KIAA0907			ZFP37		STRIP1			ATP2C1
SPTBN2	AKT3		C1ORF173	NCAN			RCN2	PANK1	PMS1			ZBTB25		SYNDIG1			ATP5A1
CACNG7	GABRA3		EXTL2	SEPHS1			MRPS10	MIS18BP1	CTD-2368P22.1			ZNF845		C16ORF45			ATP5B
P2RX6	SKAP2		MAL2	CRB1			EPHA5	VHL	VAPB			NAPEPLD		MED27			ATP5C1
COG1	GLYR1		PJA1	CTNNAL1			PABPC1L2B	TOP2B	GDI2			RECK		RUSC2			ATP5F1
IRF2BP1	DZIP3		ARMC10	HIF1A			LMTK2	FAM13A	KIAA0586			WRN		RELL2			ATP5G1
PPP2R1A	CHSY3		GPR22	SLCO1C1			GPRASP2	DNAJC21	RCOR3			PIK3C3		CHRNB2			ATP5G3
TTYH3	RIMBP2		GDPD1	SYT17			MED6	SMIM13	HELQ			KIAA1432		ATP2B3			ATP5H
KLHDC3	PHLPP2		CREG2	ZNF275			BLCAP	C5ORF22	CNOT1			MTMR4		LRRC4B			ATP5J
PNKD	ASH1L		HCCS	CMTM6			RTF1	PGAP1	THUMPD2			ZNF383		MESP2			ATP5L
EXO5	RAB3C		SPTSSB	PPARA			GABARAPL1	JMY	PIGL			ZNF302		PRSS3			ATP6AP1
VPS33B	PIANP		CDADC1	SOX21			MAGI3	PRKRA	MORC2			UHRF2		COPS7A			ATP6AP2
WSCD2	OLFM3		KIAA1377	CXORF30			YWHAH	WASL	FAN1			ZNF665		MICAL2			ATP6V0A1
PGBD5	ARHGAP32		HTR5A	FZD1			BCAS2	SNAPC3	ATM			CCNA2		DISP2			ATP6V0A2
TTLL1	VSTM2A		UBE2N	AXL			EPHA4	PAG1	TIAL1			SENP6		SLC25A44			ATP6V0B
IGFL4	FAM3C		SCOC	PBXIP1			KCTD16	UBE2J1	MCPH1			EFHC1		PPP1R37			ATP6V0D1
LRWD1	MAPK9		MYH10	FZD8			KALRN	PDE12	OAZ3			CARF		PGBD5			ATP6V0E2
PKLR	GPR12		ADARB1	C1ORF141			PPFIA2	TAOK1	SLC11A2			DDX52		POLDIP2			ATP6V1A
MRPS11	SDR16C5		MAGI3	TOR1AIP2			BRK1	VTI1A	SH3YL1			MED17		BABAM1			ATP6V1B2
C15ORF27	LDB2		HMGCLL1	MARVELD2			MSL3	MICU3	ERCC6L2			GNPAT		CACNA1F			ATP6V1C1
CLTB	IFT57		B4GALT6	ACKR3			TOR1A	RSBN1L	MGEA5			CLHC1		COMMD9			ATP6V1D
CPT1C	ATRN		TTC9	FLI1			ANAPC13	NF1	E2F6			CLASP2		CIAPIN1			ATP6V1E1
DBH	SHANK2		DLGAP1	STON2			NELL2	CTDSPL2	TRIM24			RBMX		USP11			ATP6V1F
DDX41	MED31		PTPN3	EYA1			FAM206A	CEP57	RHOBTB1			EYS		KCTD17			ATP6V1G1
MPP4	BTBD9		ITPR1	IGDCC4			ADAM23	BMPR2	CANT1			ZNF197		B3GNT1			ATP6V1H
SEMA4F	WNT2		RFWD2	KANK2			GCC2	TERF1	ZNF654			RP11-295P9.3		NPTX1			ATP7A
TMEM130	ST6GALNAC5		HCN1	CXCL16			EXOC6	GOLPH3L	PHC3			SETD5		DAPK3			ATP8A1
RPP25L	CDKL2		NDEL1	B3GALT1			STRAP	MAP1LC3B	GTPBP4			SMC1A		VSTM5			ATP8A2
MFSD5	MRPL44		UBLCP1	SLC25A33			CYP4X1	MMAA	RBM45			RUFY2		RTN4R			ATP8B2
RAB37	NPTN		FRRS1L	ANKRD45			EPT1	SESN1	RRP1B			ALG13		LY6E			ATP9A
SEMA5B	RERE		FAM49A	MGAT4C			PRKAR1A	RPRD1A	SOS1			SPICE1		AREL1			ATPIF1
TIMM50	UBQLN2		SKP1	PDE6D			UBE2D2	LRCH1	SMC6			ZFYVE20		PKM			ATR
COPG1	SCAND3		CDC5L	DCLRE1B			FTO	EIF2S3	POLK			HERC4		THY1			ATRN
DCTN3	ZMAT4		SLC16A7	ENKUR			DCLRE1A	GOLGA5	MKS1			TUBGCP3		SEZ6			ATRNL1
FAM86C1	INIP		STRAP	LAMB2			TRMT10C	AEBP2	TARDBP			ZFP90		AAMP			ATRX
TPCN2	DGKI		MRPS35	CCDC170			UBQLN1	MBTPS2	RNF149			GCFC2		MAP3K12			ATXN1
HARS	MYT1L		MPP1	ZIC5			STX12	TMEM245	ATG14			CNOT2		SAE1			ATXN10
ASH2L	FMN1		GABRB2	ABHD3			CHM	MBNL1	U2SURP			PSMD5		ASB6			ATXN1L
SARM1	ROS1		ITFG1	KAT2B			UBE2E2	FBXO5	MAX			ZNF561		PTPRS			ATXN2
FANCA	CHIC1		FAM185A	BEND7			TXNL1	AFF4	TTC17			RPAP2		RHBDD2			ATXN3
UBE2D4	CACNA2D1		SLC39A10	DERA			RFWD2	DTWD1	ZMYM6			ZBTB26		MAST1			ATXN7
WDR60	SIPA1L1		CCT2	GRAMD3			ASNSD1	FZD3	KANSL1			TBCK		EHMT2			ATXN7L3
FAM127A	PPM1L		CAMK2D	FMO5			BTBD10	ZNF566	AP000322.54			DYNC2H1		TMEM25			ATXN7L3B
LMTK3	PRKCE		MRPS22	KIF7			OPN3	C16ORF72	SEC22C			CHUK		ANKRD39			AUH
SETD6	ZC3H8		PAK3	PDGFRB			LRFN5	SSBP2	NUP155			NCBP1		SLC7A4			AUNIP
IMP3	PDP1		RABIF	CCDC8			PLCB1	RAB2B	RIC3			DNM3		MRPL37			AVL9
CBX7	FGF12		FAM188A	CXCL14			GOT2	HMG20A	ELAVL3			CNOT11		RUVBL2			AXIN2
STOML1	PRKACB		CNKSR2	BBOX1			REEP1	TRIQK	PEX5			CASP2		NAGPA			AXL
C11ORF68	UBE3D		CNRIP1	GIPC2			ATP5C1	TRAPPC11	MTRF1			C4ORF29		TRAPPC9			AZIN1
LY6E	PRKCB		DGKH	RAB9A			NIPA2	ZDHHC6	NEU3			ZNF207		CECR6			B3GALNT1
KCNK1	ATP6V1H		KIAA1467	APPL2			AP3M2	YOD1	ZBED5			NAA25		FBXW7			B3GALT1
UBE2I	KIF3A		WDR3	PAX6			FRMPD4	MAN1A2	ENPP4			RBM28		GABRD			B3GALT6
CCDC157	EFCAB7		RFC5	SPRY1			GDPD1	CDKN1B	ZNF682			RALGPS1		TUBB			B3GNT1
CLIP3	ZFPM2		PHYHIPL	GJB2			FAM20B	DEK	ZNF30			CLK4		ENTPD6			B3GNT2
GGT7	ORC6		CDKL1	GJB6			EIF4A2	TXNDC16	FAM21C			EP400		CDCA5			B3GNTL1
CHKB	PDCD7		GLYR1	PRODH			SNX25	GGPS1	TCP11L1			SLC35A3		FAM50B			B4GALNT1
IFT122	BEX1		PRKAG2	MAOB			PSMA5	TYW3	ATAD5			ALS2		SLC6A17			B4GALT4
NUDCD3	ULBP3		TFB2M	IMPA2			TPGS2	MFAP3	CXXC4			HELQ		KCNJ11			B4GALT5
CFP	SLBP		LRRC8B	GPR98			MAGEE1	ZNF570	FAM192A			TYW5		DUSP26			B4GALT6
KCNK9	EXTL2		PLXNC1	MAPK4			PSIP1	SPOP	STX16			TTC21B		SPPL3			BAALC
LRRC47	FAM81A		GLRB	SLC1A2			MORF4L2	ABHD13	DDX5			TTF1		NRBP1			BABAM1
VPS26B	NUDT10		ANKRD32	PABPC3			NDRG3	MAPK1IP1L	PEAK1			SLC38A2		TSNAXIP1			BACE1
ZMYM3	SPAG5		AFF2	PAXIP1-AS2			GLOD4	FBXW11	ZNF33A			SWT1		PPP6R2			BAG4
DTD1	RPGRIP1L		METTL6	SLC6A11			RAB9B	ERO1LB	PBRM1			KATNBL1		GDAP1L1			BAG5
ATCAY	CISD1		AMIGO1	NXT2			SKAP2	LONRF1	XRN1			HPS4		HIPK4			BAI2
RNF26	KHDRBS3		PARP8	CGNL1			ARPC2	GTF3C4	TDRD7			KIAA1731		VPS25			BAI3
RAC3	SORBS2		LGALSL	CAPN2			ATL1	ZNF790	ZNF221			TRAPPC10		SLC7A8			BAIAP3
ZNF362	MTMR12		RPS6KA3	SLC16A9			DNAJA2	ESCO1	BIRC2			MCM8		ITGA3			BASP1
ZNF544	VTA1		FAM217B	P2RY14			ANKRD42	HNRNPR	ZC3H11A			ZNF333		TMEM178A			BAZ1A
TMEM145	SMAP2		MDH1	GLI1			BEX1	KLHL28	WDR11			MPHOSPH8		UBL7			BAZ1B
VPS39	ITGA9		NKIRAS1	TNR			CACNA2D1	SLC24A5	CCDC93			RAD17		IP6K1			BAZ2A
BBS5	TEF		ATRN	FRS2			PPP1R2	RNF219	AMMECR1L			AGK		CAMK2B			BBC3
POP7	UBE2V2		FLRT3	GPR143			DLEU7	CREBRF	VPS13C			C5ORF42		CPNE5			BBOX1
WBSCR17	PHAX		MORF4L2	GSTM2			PDP1	CUL4B	PDE7A			SRSF6		KIAA1045			BBS12
SYP	TMEM70		KCND3	ANGPTL1			MMADHC	KBTBD2	SMCHD1			CLCC1		CAPRIN2			BBS2
MORN1	MET		C1ORF109	SHE			CCPG1	ERP44	MINPP1			DNA2		ARHGEF11			BBS5
CPSF4	STAU2		GPR12	TBL1X			SGIP1	USP8	TRIM66			RBM33		GORASP2			BBS7
GRM2	ZFP1		CDH18	ACOX1			PTPN3	TAF2	KNTC1			USP24		LMTK3			BBS9
RMND5B	GULP1		GPR176	RHOA			ELAVL2	LMBRD2	FANCD2			ZNF611		TUBB4A			BCAP29
RNPS1	USP25		NIF3L1	DMGDH			CNST	DENND5B	GIN1			FIGNL1		FAM131A			BCAS2
ZNF155	CSMD1		TNFRSF21	CDKN2B			COPS4	TMED2	CEP290			POLG2		USP19			BCAS3
FEM1A	SAP30L		NELL2	POU3F4			SCN1A	TNKS2	LRIG2			RAB5B		NUMBL			BCAS4
NLE1	NAA30		COX7A2L	SYPL2			FAM49B	CNOT4	TRIM68			PEAK1		RIC8A			BCAT1
L1CAM	AP3M2		SLC25A32	CD34			TCEAL8	FBXL3	ZNF26			PPM1B		ALDOA			BCDIN3D
FXYD6	PDHX		ICMT	ZMYND12			APOO	SPIN1	ERCC4			HAUS6		PFDN1			BCKDHB
SCN1B	FBXO33		TIAM2	WWC1			ENC1	NFAT5	ADSS			ZNF493		PNKD			BCL11A
LINGO1	KIAA1191		PLCXD3	ASRGL1			CDK5R1	ZNF267	SPICE1			ZNF609		SIRPA			BCL2
PRRT4	TMEM181		RGS4	TCTN1			TADA1	MIER3	TAF1			CCDC82		RLTPR			BCL2L11
CRIP3	GABRA1		DCAF6	IQCA1			ZDHHC15	MAP4K3	RPRD1B			TAF4		HN1			BCL2L13
KIAA0513	ADO		C4ORF27	LPP			ZYG11B	TTC26	MBTD1			INTS6		PGP			BCL7A
PPL	FAM49A		POLE3	NANOS1			PHAX	KBTBD6	SASS6			SHQ1		UBL4A			BCLAF1
DDA1	CNTN4		RFPL1	ZDHHC2			PEG3	LARP4	MGA			MTMR2		MBD1			BCO2
FAM134C	DDX10		SVIP	VCAN			OCRL	LEPROTL1	MAP3K2			RAP1A		HMOX2			BCS1L
CLEC2L	LPPR5		TAX1BP1	ENTPD2			NAA20	ZNF569	BPTF			TFCP2		ZDHHC8			BDH2
CHCHD6	GRIN2B		CCT8	GPT2			KCMF1	ARMC1	FAM156A			MSANTD2		C16ORF80			BDP1
ZNF667	MAGEE2		PPHLN1	BDH2			GLMN	CBX3	ZNF605			SNX30		RPUSD3			BECN1
NT5M	DGKB		RGS17	PPP1R42			SMAP2	MFF	NKTR			CDH26		PKNOX2			BEGAIN
SMYD3	ZYG11B		ATXN10	PPAP2B			GRIA3	KDELR2	ELF2			SOCS4		AKR1B1			BEND4
TUSC2	SV2A		MEF2A	LGR4			KIAA1239	DNAJC24	CEPT1			MAP3K4		CDK5			BEND6
DLK2	WIPF3		NARS	HMGN5			CEP19	PTEN	SRRM1			ZNF529		PSMD8			BEND7
ZFYVE27	TMEM178B		OLFM3	MLC1			MEAF6	EIF2A	ANKRD20A1			ZNF879		TTC1			BEST3
SYT3	ADRBK2		CHP1	AXIN2			SRD5A1	NR3C1	MTBP			BTAF1		APBB1			BEST4
CBWD7	RRAGA		CDR2	ARSD			DDHD2	WDR76	KIN			EP400NL		FSTL4			BEX1
RPUSD2	RIMS3		RBFOX2	CETN3			TM2D3	PROSC	THOC2			PPM1D		TCEAL6			BEX2
OSBP2	UBE3C		NDFIP2	DBX2			DCBLD1	TNRC6B	HEATR3			ZKSCAN2		C8ORF31			BEX4
GLS2	TRUB1		EPHA4	ZCWPW2			NME5	UNC50	ORMDL1			C2ORF44		RNPS1			BEX5
MAGED1	HTR1A		PABPC1L2A	LARP7			ANKMY2	TMEM167A	KIAA2026			MTF2		PRR3			BFAR
CORO1A	ATP2B2		C18ORF21	SEPN1			CCDC28A	SCAPER	KMT2E			ZNF445		PCP4			BFSP1
TMEM261	PTK2B		C8ORF46	ZFAND3			NBEA	SERINC1	SLTM			POGK		PPM1G			BHLHA9
MBTPS1	TRIM37		ATP2B1	DPY19L4			PIK3CB	CNEP1R1	DDX52			GORAB		ASIC2			BHLHB9
BFSP1	TRAPPC2		SRRD	SCML1			ZC3H15	RB1	ZNF793			ABCA6		WDR46			BICD1
QPCTL	C1ORF109		CDYL2	CTF1			ENY2	RHOT1	QTRTD1			KDELC1		SLC2A11			BICD2
AP1M1	MTX2		ATXN1	CXCL5			USP43	PTPLB	USP49			CCDC18		GRIK5			BID
RNF123	CAP2		ZNF41	NT5E			ATP2A2	HELZ	TIA1			ZSCAN20		GGA3			BIRC2
RUSC1	KITLG		LRRTM3	CYP4F11			PLEKHB2	CD274	DBF4			ASCC3		GSTA4			BLCAP
OTUB1	TOMM20		CISD1	PPAPDC1B			TTC9	NRIP1	GTF2E2			KIAA0196		ZFYVE28			BLMH
FBXO27	MPP1		NETO2	SLC16A2			RTN1	RCHY1	SNRNP48			ZNF182		HAGH			BLOC1S2
FARSB	CBLN2		DLG2	FOXF2			MRFAP1L1	MRPL42	ZKSCAN4			HELLS		ZNF385B			BLOC1S6
PIGS	HPRT1		GPR63	PRDX6			JAKMIP1	UBE2D1	ZSCAN22			HLCS		PRMT8			BLVRA
FAM134A	MDH1		BRMS1L	CPT1A			PDCD10	SMPDL3A	LRCH3			MTRR		TTLL12			BMP3
MEF2D	PSD3		MMADHC	TMEM100			FOXP1	RFX7	KIAA1551			ZNF107		SLC29A2			BMPR1A
PORCN	EIF4A2		B4GALT5	RHPN2			NDUFV2	MOSPD1	XRN2			TRMT10B		ZNF667			BMPR1B
COQ3	SNX10		RIMKLA	KREMEN1			ACSL3	FBXO21	FAF1			MDM2		RTN4RL2			BMPR2
SCLT1	RGS4		KCNC2	LGI1			TMOD2	FNDC3A	ABCB10			PLAG1		TTC39A			BMS1
KCNJ11	RALYL		MAGEE2	ZBTB10			KCNB1	ERRFI1	APTX			JRKL		MSRA			BNIP3
ARVCF	PLCB1		UBE2E2	ZIC2			GRM7	PPP1R15B	ZNF704			ZMYM6		SVOP			BNIP3L
B3GNTL1	DNAJA1		UBQLN2	RXRG			RUFY3	CCDC47	NR2C1			TBC1D15		COX10			BOD1L1
ZBTB22	RAP2A		THRB	POU3F2			TRAF3IP1	BAG4	ZNF432			ZCCHC11		PRDX2			BOLA3
RASGEF1A	GNPNAT1		GTPBP10	PRPF38A			CRBN	MED28	UBE4A			STX17		ERI3			BORA
WDR77	NIPA2		FBXL2	C11ORF70			RALB	NARS2	TUBD1			NCL		PCYT2			BPGM
TXNRD2	SLC2A13		NAP1L2	MT1G			OPCML	CEP57L1	WDPCP			HMGXB4		GREM2			BPNT1
CAPRIN2	LMO4		KCNAB1	PCDHGB2			ELMOD1	GK	DDX26B			PMS1		ANAPC7			BPTF
EEF1A2	ARPC1A		GUCY1A2	PTPN9			SCG5	CBWD3	ZNF197			CEP104		DECR2			BRAF
PFAS	DYNC1I1		HDAC9	CD58			UBR7		ZBTB24			REV3L		PPIP5K1			BRAP
FBXW9	DAPK1		PSMD14	ASB4			HECW1		ZFP82			EIF2AK3		SLC17A7			BRCC3
GLB1L2	PTER		PPM1L	SIX3			UBE3C		CCDC14			KANSL1		C16ORF91			BRD8
SAP130	FAM92A1		MLK4	CYS1			CNKSR2		EP400NL			CCDC93		RPTOR			BRE
ZNF821	CALM3		TRUB1	CADM1			NIF3L1		ZZZ3			RSRC2		C16ORF59			BRI3BP
RP11-1055B8.6	ACTN1		BNIP3L	PRSS35			ZC3H12B		PAXBP1			GATAD2B		STPG1			BRINP1
DHRS11	CMAS		KCNJ3	WEE1			F8		RBM39			ZNF816		LYNX1			BRIX1
ANKRD39	FAM19A1		FAM3C	CHST14			C2ORF47		PWWP2A			IPO11		APMAP			BRK1
WDR24	GABRA4		NEDD4L	LUZP2			C2CD5		KIAA1109			MDM4		CLIP3			BRMS1L
CYB5D2	NDFIP2		FAM216A	SLFN12			GRIA2		SET			USP49		RYR2			BROX
HPCA	DLEU7		AMN1	ADORA2B			CDS1		URB1			TRIM52		ASB13			BRPF3
CDIP1	FRY		EPS15	ILDR2			GNPDA1		HMGXB4			SLC11A2		EIF4H			BRSK2
SPPL3	AP4S1		ARL6IP5	RHOQ			DKK3		CAPN7			PIGN		EPHA10			BRWD1
EXOSC5	TOMM70A		DNAJC8	ADRA1A			TBC1D9		USP34			CHTOP		SHISA7			BRWD3
TMEM120B	C12ORF65		ATRNL1	TRPS1			METAP1		CRLF3			ZNF326		C12ORF52			BSN
PDK2	PITPNB		KALRN	ENDOU			CAMLG		THUMPD3			C11ORF54		GAPDH			BTAF1
SH2D5	MYO5A		PIAS2	ATP13A4			TSPYL4		ANKRD11			SERBP1		DNAH6			BTBD1
PLCH2	ATP2B4		CPEB3	HERPUD2			GABRA4		HPS4			PRKAA1		CTD-3148I10.1			BTBD10
MARK2	LRRTM4		ACTR2	MSX1			ATP5F1		SYT14			RBM48		RFX8			BTBD3
TAGLN3	HAPLN4		TMEM70	PXMP2			AKAP5		WDR53			SRRM1		KIAA1984			BTBD7
CTD-2228K2.5	GLRA3		PRC1	CYP11A1			B3GALNT1		ZFYVE26			LPGAT1		ZNF653			BTBD8
P2RY11	AK5		AKIRIN1	GLI3			DCTD		FBN1			ATP6V0A2		DNAJC5			BTBD9
HAS1	NMNAT2		SLITRK5	TNS3			SLC8A1		NOL8			ZNF571		CTIF			BTF3L4
HAGH	SLC1A1		JKAMP	MGST1			AKTIP		ZNF555			ZFX		ASNA1			BTRC
TWF2	ENTPD4		CCDC91	FAM120C			CDC42		N4BP2L2			SH3YL1		PEF1			BUB3
NEUROD2	PIGX		SCN1A	ABCD3			CDKL2		ASTE1			GUCA1B		RIT2			BUD31
PPP6R2	TENM2		TM7SF3	SFXN5			CNTN5		INTS2			FNBP4		FARSB			BZW2
PODXL2	NRXN1		SLC12A1	LHFP			BLVRA		ZNF333			DHX29		MBLAC1			C10ORF118
UQCRC1	PRRG3		ZWILCH	ZFYVE21			UBE3A		ZCCHC6			BBS9		NTMT1			C10ORF137
ARF1	NBEA		SULT4A1	FAH			GPR155		AHR			ZNF330		SLC4A1AP			C10ORF35
TNFAIP8L1	RFPL1		MRPL3				LMO7		FAM76B			ZNF606		SLC30A3			C10ORF88
ATP8B2	DNAJC7		EARS2				TMEM243		COLGALT1			CYP2R1		SEZ6L2			C11ORF24
DMXL2	RALGAPB		OPN3				FHL1		KLHL11			RCOR3		HIC2			C11ORF30
RFX8	RUNDC1		ADCY1				C6ORF57		ZNF202			SEC22C		NT5M			C11ORF31
AP2M1	NAPB		FIG4				ASAH2B		ZBTB26			C3ORF58		AP2A1			C11ORF49
WDR16	MEST		AJAP1				GLRX3		C15ORF41			EFCAB13		GRAMD1B			C11ORF54
ENO2	FAM161B		REEP5				LDHA		ANKRD36			KIF2A		KCNF1			C11ORF63
NT5C3B	ERGIC2		CCDC6				ATP9A		ZNF879			JMJD1C		AACS			C11ORF68
USP19	MARK1		KHDRBS3				SCFD1		ZNF471			GLT8D1		CELSR3			C11ORF70
FAM174B	KLHL38		YWHAZ				PTDSS1		ZNF527			AGO1		UBA1			C11ORF74
ACOT7	RBFOX2		ST8SIA3				PARP8		NHLRC3			CEP63		UBE2I			C11ORF80
MBLAC1	FAM155A		DSTN				PABPC1L2A		XRCC2			ZNF793		ESYT1			C11ORF87
RCOR2	FKBP1C		ACTR3B				COX7A2L		MSANTD2			SYT14		PES1			C12ORF10
TP53AIP1	RIC8B		INA				NPEPPS		UBXN4			SMU1		P2RX5			C12ORF29
VPS18	PAK3		ARHGAP44				RGS6		MED17			GEMIN5		SPRYD3			C12ORF52
FKBP11	GRM7		FGF14				SLC35B4		JMJD1C			GDAP2		ACAD9			C12ORF65
GSTA4	MTMR9		ACTR10				RSPO2		TNRC6C			TBP		TACC2			C12ORF66
DBNL	HS6ST1		PRKCB				SKP1		USPL1			FBXL20		MTFMT			C12ORF68
NYAP1	NOL4		SYT13				EMC4		ZNF470			SECISBP2		FAM189B			C12ORF76
DOPEY2	OXCT1		LMO7				TMTC1		SWT1			IKZF5		QSOX1			C14ORF166
CLTA	RAB6A		C9ORF91				CSMD3		DYNC2H1			SPOCK1		KHDC1			C14ORF2
ABCA3	LANCL3		DYNLT3				KCNQ3		RP11-295P9.3			ATXN2		CHRM1			C14ORF79
UQCC1	GSKIP		FGF12				MYH10		SMEK1			MLH3		GPATCH1			C15ORF27
SFRP5	SLC17A6		VSNL1				CBLN4		NBPF20			ZNF66		SEC16B			C15ORF41
TBC1D25	CPEB3		TUSC3				DCX		C1ORF63			MCPH1		PIH1D1			C16ORF3
STK36	SUPT4H1		ADAM23				KCNG3		KDELC1			MSTN		PRKAG1			C16ORF45
POM121C	BLOC1S6		SNX10				SYT4		NUDT5			RIC3		WSCD2			C16ORF52
RHBDD2	ANXA11		PAK7				TUSC3		MTERFD2			PGM3		VPS53			C16ORF58
CYP4A11	PSMD14		NPTN				PCDH20		CASP2			WDR20		ABHD12			C16ORF59
ZDHHC1	SCN3B		B3GALNT1				AMPH		PPWD1			GOLGA8N		TUBG2			C16ORF72
SLC9A5	ISCA1		SSB				LYRM4		PCMTD2			USP31		CACNG7			C16ORF80
MECR	MORF4L2		VDAC1				NRXN1		AGO4			TOPORS		SYT5			C16ORF87
ESYT1	MLF2		DNAJA1				SULT4A1		CSTF2T			ZNF250		ARHGEF17			C16ORF91
ARHGEF11	G3BP2		PPP2R5C				GPR12		AASDH			TMEM64		CD99L2			C16ORF93
POU6F1	ITFG1		GLCCI1				AAK1		PAXIP1			CSE1L		PSMA4			C17ORF100
ST3GAL5	MCTS1		KCNMA1				DGKI		LANCL1			TTC13		CAMKK1			C17ORF102
DPH1	ZC3H15		AASDHPPT				RNF128		ACRC			RABGAP1		ZNF584			C17ORF104
PPME1	TAX1BP1		GLMN				RGS7		TTBK2			EPC1		CPNE4			C17ORF75
MAPK12	LIN28B		EIF4E				TPMT		MPDZ			UBE3B		SPOCK2			C17ORF80
MAP6	SORCS1		HPRT1				ARL6		DENND6A			SPDL1		P2RY11			C18ORF21
NRG2	CACNB2		SYT16				THOC7		TCHP			TNRC6A		UBE2Q1			C18ORF25
TCF25	RAB9B		PPP3R1				MYO5A		ZBTB34			CSPP1		SLC25A45			C18ORF42
PITPNM2	PSIP1		SGTB				PPP2R5E		ZNF839			TMEM131		TLN2			C18ORF8
DZANK1	STEAP2		CACNA2D1				PSMG1		COG2			ZNF440		ANXA6			C19ORF12
CD99L2	JAKMIP1		KCTD8				NEK10		CDK12			PTGES3		ZBTB45			C19ORF71
PDE2A	TRHDE		UQCRC2				GABBR2		ZNF430			URB2		AKR1A1			C1D
CCKBR	LIN7A		WRNIP1				ARPC1A		PHKB			RCBTB1		FXR2			C1ORF101
CLSTN3	MED9		RASAL2				BEND6		ZDHHC20			ZNF317		TESK1			C1ORF109
MAP2K2	RFK		KCMF1				RAB27B		PLGLB1			TLK2		EXOC4			C1ORF112
SIN3B	C1QL3		TMX4				ACTR3B		COPB1			GALNT7		KNDC1			C1ORF115
STAR	LPPR4		KCNQ3				MARK1		EPRS			ANAPC1		LRRC73			C1ORF131
CECR6	DYNC1LI1		SCRN3				SLC2A13		RAD54L2			URI1		PKDCC			C1ORF141
AREL1	EARS2		ZC3H8				GNPNAT1		KIDINS220			ZNF157		MAP1B			C1ORF173
ZNF382	SLC39A10		YWHAH				ZWILCH		ZNF235			ZNF37A		AHNAK2			C1ORF216
ZNF324	RAB1A		KIAA2022				RNF145		C3ORF58			ZNF785		EEF1A2			C1ORF27
SULT1A1	SFXN1		DHX33				MAPK8		GPR89A			ZNF431		RRP12			C1ORF43
PDE4A	EPT1		ZC2HC1A				POLR2K		TCEANC			PAXIP1		PDE1B			C1ORF52
PRPF19	ARFGEF1		RFK				MYL12B		COMMD2			C5ORF15		DHRS11			C1ORF54
ZNF668	CEP41		SHOC2				CLGN		TAF1D			UTP20		TMEM145			C1ORF63
TM7SF2	NUDT11		CELF2				EHD3		WDFY3			SENP1		DDX41			C1ORF74
ADAT2	EIF4G2		PGRMC1				CLSPN		GK5			OXSR1		CCKBR			C1ORF85
JMJD4	RNF24		LYPD5				SUPT4H1		FOXJ2			BTBD8		ATP8A2			C1QBP
ADAMTS8	PRDM10		KCTD16				KITLG		C5ORF54			KNTC1		MLST8			C1QL3
ZNF497	FAM49B		NRBF2				NDUFB6		SESTD1			HNRNPH3		OSCP1			C20ORF112
SSSCA1	MEAF6		RWDD2A				EIF2AK4		CENPC			RBL1		TCEAL5			C22ORF26
KCNS1	LRFN1		PNMA2				PDHX		NOL10			TNRC6C		ARHGDIA			C22ORF29
FBXO31	SCG5		TOR1A				MAP9		FUBP1			WDR52		CSNK1D			C2CD2L
FAIM2	LRRC6		OCIAD1				RIMBP2		ZNF211			ZNF836		AAGAB			C2CD3
SLC4A1AP	ICMT		ZFP69B				BEX5		CCDC112			SLX4IP		OTUD3			C2CD5
KCNJ4	BCAP29		ARL6				UBXN10		FBXL20			ABCB10		TRIM11			C2ORF44
SCYL1	STXBP5L		PPIL1				UQCRH		ERV3-1			SCML2		AP1S1			C2ORF47
KIAA0319L	SYT4		SLC38A1				SRSF12		FAM214A			ZNF823		BCAS4			C2ORF49
ATP6V0A1	FAM216A		HOMER1				SEPHS2		KANSL2			ZNF608		PSMD1			C2ORF80
ZFYVE28	DNAAF2		MRPL1				TMEM181		HEATR4			PTCD3		STIM1			C3ORF14
C5ORF45	ERLEC1		RCCD1				C8ORF46		SLC38A2			KIAA1009		RTN4IP1			C3ORF17
ZNF346	CDKN2AIPNL		NOVA1				NRBF2		OXSR1			KLHL11		KCNC3			C3ORF18
C12ORF10	ZNF91		LMLN				MPP7		C5ORF15			TET3		IPCEF1			C3ORF58
C9ORF169	SRPK2		LAMTOR3				ATP5L		NAALAD2			GABPB2		MRAP2			C3ORF62
PDDC1	CLTC		PLCB4				ABHD12B		RRM1			BLMH		SLC35A2			C3ORF67
VSTM5	MORN4		KCNQ5				GABRA3		ZNF493			ZNF484		PLBD2			C3ORF70
KCNH3	GABARAPL1		SEPT6				MYT1L		CCNA2			NFX1		ARPC4			C4ORF27
CCDC136	KIFAP3		AZIN1				EBAG9		MTERFD3			ZNF320		SPDYE3			C4ORF29
MPPE1	MBD5		AP1AR				BEX2		ZNF354A			ZKSCAN5		FAM219A			C4ORF46
RHOBTB2	RCCD1		BZW2				PAK1		SUPT3H			TTN		SEMA7A			C5ORF15
PPP5C	SERINC3		PSMC2				SUSD5		ZNF45			ZFP28		ATOH7			C5ORF22
GSS	ASNSD1		HS6ST2				GSKIP		ZNF568			GKAP1		COQ6			C5ORF30
SCN4B	SSH1		KCNIP4				SLC38A1		RARS2			WDPCP		GFOD2			C5ORF42
BAI2	DPP6		TSC22D2				RAD51C		ZFP90			CDK13		ZCCHC17			C5ORF45
GRB2	MAL2		MRS2				STRBP		PAPD4			LYSMD1		DPYSL4			C5ORF54
DBN1	MRPS30		CACNA1E				TM2D2		PCF11			CEP70		PTPRN			C6ORF136
CIAPIN1	PARP8		PAK1IP1				ST6GALNAC5		PKD2			C9ORF72		PRKCG			C6ORF57
CHMP7	NTNG1		SV2C				LNX1		TCEB3			AASDH		SLC41A3			C7ORF43
GRIA1	BID		CS				STXBP5L		UPF3B			GTPBP4		FBXO31			C7ORF55-LUC7L2
SNCG	ITPR1		SORL1				CERS6		MTR			MBD4		RAB15			C7ORF73
KDM4A	CLASP1		GABBR2				PJA1		TMEM41B			DDX55		PSMD2			C8ORF31
ZNF75A	ARPP21		OR14I1				SLC25A4		CUL4A			ZMYM5		PI4KA			C8ORF46
FOCAD	SCN2A		SMAP2				SMAP1		HP1BP3			ZNF418		PIN1			C8ORF47
CNNM1	CCDC28A		CHL1				NEDD4L		ZCCHC7			YPEL2		TUFT1			C9ORF129
CDK5R2	TUBGCP4		NCAM2				DNAJC27		AGO1			HECW2		ZBTB22			C9ORF163
B3GNT1	DNAJC9		CDC42				AUH		ZFP69			USP15		ATP5B			C9ORF169
UNC5A	TIMM17A		CDK5R1				NRN1		YIPF4			INTS7		MAPK12			C9ORF40
KCTD17	NAP1L3		SNAPC5				RABIF		BORA			PGBD2		GOT1			C9ORF64
KHK	MRPL3		CNTNAP2				FAM185A		SYNRG			EIF4B		BEST4			C9ORF69
STX3	RASGRF2		FAM115A				STXBP1		GOLGA4			RABEP1		GPRASP1			C9ORF72
CEP170B	YWHAZ		SORCS1				TMEM150C		GOSR1			S100PBP		PSEN2			C9ORF78
CAMK2N2	SEPT3		CALM1				SMS		POLH			CEP128		NUDCD3			C9ORF91
GSK3A	SDAD1		JPH1				UXS1		TBC1D31			PUS10		THPO			CA10
PMS2	SPTSSB		NUDT15				OTOGL		VPS4B			ZNF221		KLHL18			CA4
MSRA	FAM84A		KCNB1				GABRB2		ZNF285			ZNF483		LPHN1			CA7
FGD1	MKRN1		LRRC4C				PSMC2		INTS6			TMEM43		ATP1A1			CAAP1
UBL7	SNAP25		GABARAPL1				MFSD4		GPBP1L1			USP30		PHTF1			CAB39
MTFMT	METAP1		GCNT4				NGFRAP1		MAP4K5			POGLUT1		MRPL9			CAB39L
NOC2L	SLIT2		CBWD2				AHI1		DEPTOR			CD46		PPIA			CABLES2
FSD1	EMX1		MAGEE1				SC5D		TFCP2			INPP5B		SMYD2			CABP1
CAMTA2	CDH18		GNPTAB				COPS3		METTL17			COX18		DOK4			CACHD1
MTUS2	NDFIP1		CISD2				BCAT1		CEP104			ADNP2		KCNH3			CACNA1A
ANO8	CYTH3		MAP2				TRAPPC13		MCM8			RFC4		FAM131B			CACNA1B
AKAP1	NUDT4		NDFIP1				NAE1		NUB1			MED14		POLR1A			CACNA1C
RHOF	NOS2		MRPS30				SAP30L		NBPF9			UBE2G2		KIAA0513			CACNA1D
BABAM1	CACNG3		GRIA3				WDR17		RCAN1			CXORF23		PDAP1			CACNA1E
RASGRF1	GDA		UBE2R2				DRD1		RBM28			MTRF1L		PARP2			CACNA1F
MRPL4	TERF2IP		KIAA1524				PRKCB		POGK			CBFA2T2		IMMT			CACNA1G
FBLL1	ATP9A		PPP2CA				PTS		MAT2A			SNW1		PPP2R5B			CACNA1I
PLXNA1	PPIL1		C11ORF87				BLOC1S2		NAB1			MTERFD2		PFKP			CACNA2D1
PPIP5K1	EID2		PPP3CA				PFDN4		OSGEPL1			FAM13B		PDK2			CACNA2D2
ARRB2	RAD51C		SYNPR				GNB1		PKN2			RAB33B		TXNRD2			CACNB1
GFOD2	KIAA1671		SNX25				BBS7		SLC38A6			TRMT5		TNFAIP8L1			CACNB2
SPTAN1	NLGN4X		KCNS2				POLE3					SRSF5		NPHP4			CACNB3
LRIT3	RASAL2		UNC5D				RABL5					CCDC7		C12ORF10			CACNB4
LARP1	CA10		MTERF				ZDHHC13					KANSL2		RIPPLY2			CACNG3
POU2F2	NKIRAS1		RAD51C				SH3GL2					NCOA6		MAPT			CACNG7
TVP23A	CDS1		PEX11B				VPS29					SEC23IP		C11ORF31			CACNG8
THY1	PRNP		ATP6V1H				FDX1					TDRD7		NELL1			CACYBP
WIPI2	PGRMC2		CNTN4				LSM11					CAPZA1		FAM174B			CADM1
RUSC2	PTPRK		NAP1L3				TMEM132D					MAX		BSN			CADM3
COA1	SCFD2		HCFC2				DYNC1I1					KIAA1841		ERCC1			CADPS
UBL4A	TOR1A		SUMO1				LRRC7					ZNF624		ADSL			CADPS2
CAPN5	SPRYD7		SIMC1				TBPL1					HEATR3		KIF22			CALHM1
BSN	ISCU		MIOS				UQCRC2					MANBA		NDUFS3			CALM1
SHF	EBNA1BP2		PDP1				KIAA1549L					C4ORF46		RARS			CALM2
ATP6V0D1	DDX1		CMSS1				UBE2T					ANKRA2		DDX24			CALM3
DHX30	GUCY1A2		C14ORF166				INPP4A					SET		MAGEL2			CAMK1D
SYNDIG1	TCEAL2		WASF1				TMEM183A					RSPRY1		LRRC14			CAMK1G
PTPRN2	PPFIBP1		DNAJA2				FAM168B					ZNF713		TAF6			CAMK2A
IDH3B	MCTP1		ABHD10				ACTR3					DCAF5		CAMKV			CAMK2B
PGP	CLSPN		CWC27				KPNA2					HNRNPDL		IMP3			CAMK2D
RTN4RL2	SCAMP1		PALB2				MRPL35					ZNF527		LRRC4			CAMK2N2
CELSR3	KIAA1217		ADRBK2				PIP4K2C					NBPF9		C11ORF80			CAMK4
BCL7A	TUSC3		MRFAP1				NDUFAF6					THRAP3		HERC1			CAMKK1
ST8SIA5	CDADC1		H2AFZ				RNMT					KIAA0368		OTUD5			CAMKK2
PKM	ADPRHL1		RBM11				RHNO1					FBXL5		FTSJ1			CAMKV
RTN4RL1	PLEKHB2		TRIM35				STYK1					AMMECR1L		EFNB3			CAMLG
GLB1L3	GJD4		RGS6				C1ORF109					GK5		ATP6V1F			CAMSAP2
DMTN	FBXO11		KPNB1				FBXO33					MMS22L		TOX2			CAMSAP3
TBCD	PTPRO		TSPYL1				C1D					FANCM		DAGLB			CAMTA1
GCAT	NECAP1		CAMK4				GSPT2					GCA		CSMD2			CAMTA2
CACNA1D	LMLN		CEP19				PSMA6					TRIM68		NCDN			CAND1
MAST1	DDX25		DNAAF2				NECAB1					FPGT		DNAJA3			CAND2
EFCAB6	CCDC132		RGPD8				C9ORF78					NBPF20		ANKRD34A			CANT1
ABCC1	C11ORF63		DPP10				RALBP1					GPR107		MTFR1L			CANX
NOL9	EPN3		LRRC7				LRRC8B					TAS2R14		HPCA			CAP1
DDX24	SSB		CNST				GPR158					ZKSCAN4		HTR6			CAP2
UBTF	TIPRL		ORC6				NCEH1					PHTF2		BHLHA9			CAPN1
SLC20A1	HS6ST3		ST8SIA1				PAQR9					NEU3		PPFIA3			CAPN2
USP22	EPHA5		FEZ2				ROCK2					GOSR1		ASNS			CAPN5
OSCP1	CAB39L		TMEM66				CPEB3					TTC27		LYRM9			CAPN7
RASL11B	CS		UBE2T				GLS					ZNHIT6		ZDHHC22			CAPNS1
HEXIM2	FBXO45		UGCG				CDH13					FASTKD1		PEBP1			CAPRIN1
TRUB2	CALM1		SNTG1				PPHLN1					ZNF235		YIPF2			CAPRIN2
DPYSL4	METTL6		SCFD2				VPS13A					COPA		ATP5G1			CAPS2
ERCC1	GALNT11		FGFR1OP				BZW2					YWHAQ		TRO			CAPZA1
FAM189B	NIPAL2		UXS1				C1QL3					KIF16B		MED19			CAPZB
NDUFV1	PCDP1		CAP2				SLITRK3					MTIF2		USP27X			CARD8
C9ORF163	DPP10		RMND1				MCHR2					C15ORF41		NYAP1			CARF
SHISA7	FAR2		CXORF56				GUCY1A2					CORO1C		FHL2			CASC1
MGRN1	AKIRIN2		RIOK1				SCN2A					ABCE1		TONSL			CASC4
ATP5A1	MLIP		GULP1				OR14I1					TRIM66		NOXA1			CASD1
LRSAM1	LGALSL		PRICKLE2				BBS12					PHKB		GPR150			CASP2
CKMT1A	SRSF12		FAM161B				TMEM126B					CSGALNACT2		CCAR2			CATSPER2
CACNA1G	GPR158		SCG5				GGCT					SOCS6		CADPS			CAV2
UCHL1	PAQR9		PCSK2				GTF2H5					UPF3B		RPUSD2			CBFA2T2
GBF1	NECAB1		SYBU				DNAAF2					NFATC2IP		NECAB3			CBLB
C22ORF26	AASDHPPT		ZNHIT3				PSMB2					HDAC4		ZDHHC14			CBLL1
TMEM229B	PPP2CA		BLOC1S2				CDC42EP3					TRA2A		NRXN2			CBLN2
MAGEL2	RGS17		BAI3				PPP1R21					PRPSAP2		TUBA4A			CBLN4
FLYWCH2	NSG2		SCN3B				KHDRBS3					C1ORF101		ZNF346			CBR4
DOCK3	MAPRE2		GRM5				SPA17					ZNF778		MAGEH1			CBWD2
PPP1CA	MAD2L1		TBC1D30				NDEL1					PLEKHM3		CAMK1G			CBWD3
ASMTL	NDST3		HTR2A				CAMTA1					PPWD1		FADS6			CBWD7
TUBG1	TXNL1		SMG8				CDC123					AHCTF1		CHAF1A			CBX3
MEGF8	CCT2		FAM133A				SHISA9					LANCL1		ARFRP1			CBX7
NIT1	KCND2		EID2				LONRF2					CNTRL		MTOR			CC2D1B
SVOP	DYNLT3		RAB1A				SNRPB2					ZNF430		DOCK3			CC2D2A
TLN2	CBLN4		MFSD4				NPY1R					HNRNPA1L2		DPH1			CCAR1
ATP6V1F	PIP5K1B		HLF				METTL5					PDE6C		CHST2			CCAR2
DDX42	ZNF804A		RNF175				UBFD1					FBN1		MORN1			CCDC104
NEURL4	CCDC104		GABRB3				USP7					TCHP		FBXW9			CCDC11
TNFRSF18	HS6ST2		SLC9A6				ZNF675					NR2C1		GPI			CCDC110
MARCH4	BEND4		SOGA2				DLGAP2					KCTD3		NEURL4			CCDC112
SETD1B	VPS13A		PCYOX1				LRRC4C					ZNF555		NABP2			CCDC115
ARHGEF17	USP7		CRKL				NOS2					RBM22		CNTNAP1			CCDC126
PHKG2	SSTR1		EIF5A2				PLEKHA5					ACER3		GPR61			CCDC132
PCNXL2	PEG3		FAM81A				FAM122A					MAML1		RNF121			CCDC136
SEC61A2	NPY1R		KCNV1				SSB					TUBD1		MRPS11			CCDC14
ZNF526	SOGA2		CHMP5				KCNAB1					ZSCAN12		PSMD4			CCDC157
IGSF21	GGCT		MTX2				LRRTM4					GOLGA8R		B3GNTL1			CCDC170
SPRYD3	SHOC2		FAM175B				RALYL					METTL17		ACBD6			CCDC178
PTPRR	FLRT3		RAB2A				KIAA1217					ZNF605		CORO1A			CCDC18
KRT81	TM2D3		AP1S3				KIAA1467					EYA3		STAMBPL1			CCDC180
TRAP1	C8ORF47		MKX				KCNT2					ZCCHC7		PRRT3			CCDC181
MFSD7	ARPC5L		BTBD1				FRRS1L					AGO4		PLXNA1			CCDC24
RET	FHOD3		CHCHD7				GTF2B					ERVW-1		TUBGCP5			CCDC25
SPEF1	NARS		TRPC1				ARPC3					ANKRD10		PPIH			CCDC28A
LCMT1	WHSC1		KLF8				ARHGAP26					AHR		WIBG			CCDC30
GPSM1	ADCY1		TMEM196				BTRC					STX16		DCTN2			CCDC34
ARHGEF4	ACP1		EEF1E1				B4GALT6					MYEF2		PTPRT			CCDC39
ZNF764	ZNF626		PPFIBP1				CDADC1					CTSK		MEF2D			CCDC43
TTC40	CISD2		MB21D2				TANC2					XRCC2		ZSCAN1			CCDC47
ZNF449	UHMK1		CLASP1				FMN1					MRPS31		CABP1			CCDC50
TAOK2	MAGEF1		ATP2A2				GRIN2A					CILP		UBXN6			CCDC6
NUDT22	MANSC1		SLC12A5				CHCHD3					WDR75		CCDC136			CCDC64
ZBTB45	CCDC85A		LDHA				SCFD2					SPATA25		SMYD3			CCDC66
C11ORF31	FAM206A		CAMK1D				OLFM1					ENPP4		SRGAP3			CCDC7
HSPBP1	NCAM2		SNRPB2				TMEM232					RNF103		MAPK8IP3			CCDC8
UBXN6	PAIP2		CDH8				DNAJC7					MPHOSPH10		TRUB2			CCDC82
CDS2	GNB1		ARHGAP32				FHOD3							DCTPP1			CCDC85A
CADM3	CYB5D1		PLEKHA5				ETS2							UBAP2L			CCDC91
MBD1	CDK7		PRKAR1A				HECTD2							RCOR2			CCDC92
ATP6V1E1	KCTD8		TLL2				EFNA5							ATP6V0B			CCDC93
TFAP4	ENTPD3		KCNH5				HEXB							POP4			CCK
NDUFA10	SIPA1L2		WDR17				ASB8							HENMT1			CCKBR
DNAL4	ZNF675		GNPDA1				KIAA1107							SMARCA4			CCL28
NALCN	DCBLD1		WIPF2				DSN1							THYN1			CCNA1
IP6K1	RTKN2		GTF2B				ARHGEF3							EXOSC5			CCNA2
ASNA1	OTUB2		MPP7				STEAP2							CCDC157			CCNC
TONSL	TMEM196		TRMT10C				ICMT							DIRAS2			CCNDBP1
GOLGA7B	SUMO3		RTF1				NNT							FAM132B			CCNE1
TESK1	STX6		SEZ6L				FBXL2							NCALD			CCNG1
PRKCD	SLITRK4		CHN1				RGS7BP							KCNH2			CCNI2
FAM207A	SEZ6L		AKTIP				CALM1							DGAT2			CCNO
KIRREL3	RASD2		ARPP21				SNAPC5							TBL2			CCNT1
TESPA1	MOCS2		RGMB				UNC80							EPHB6			CCNT2
C1ORF85	TSPAN14		CCDC43				GPR22							COQ3			CCNY
PSMD3	SGPP2		SCAMP1				MRPS36							GPR162			CCPG1
ABCA10	THOC3		ZDHHC13				NDUFAF2							ARHGEF28			CCSAP
PRRC2B	SNTG1		SRD5A1				TOM1L1							TAOK2			CCSER2
FEN1	UBE2R2		TMEM241				FAM19A1							WDR16			CCT2
ITPA	GLCCI1		POLR1D				MCTP1							ABHD11			CCT4
PIP5KL1	DHX33		C1D				ATP2B4							NOL6			CCT6A
FOXH1	AUH		DCBLD1				GLYR1							ZDHHC23			CCT8
ERCC2	LRRC2		NDUFAF6				STAT4							PNPLA5			CCZ1
TNRC18	SRRD		ZNF711				ORC6							DZANK1			CD109
TM9SF4	KCMF1		TMEM178B				GABRA1							PPP2R5D			CD200
RPTOR	QPCT		LPHN2				YTHDF2							TASP1			CD274
H1FNT	POLR1D		RAB11A				DLAT							KCNK9			CD276
AP1B1	GSPT2		TXNDC15				TNFRSF11A							CACNA2D2			CD2AP
ZMYND19	C5ORF30		SLC16A14				H2AFZ							SLC35B1			CD302
KIF22	COIL		CCDC110				SVIP							KIFC2			CD34
CAPNS1	SLC35B4		LNX1				MTA3							TMEM127			CD4
WDR54	UCHL5		ARPC5L				ELOVL4							CHGB			CD46
DECR2	RGS7BP		TANC2				ATXN7L3							FAM19A3			CD47
CTIF	ARHGAP24		LYRM4				TMEM35							DKFZP761J1410			CD53
PCYT2	DGKE		NDUFS1				TRHDE							GRIA1			CD58
BRINP1	TRAPPC6B		ASAP1				MORN2							SARS			CD99L2
RLTPR	GPR26		DLAT				ADAM22							SSRP1			CDADC1
HCN3	LRRC7		ZNF720				KHDRBS2							ACOT8			CDAN1
ZNF786	RP11-192H23.4		EBNA1BP2				CACNB4							ATG9A			CDC123
ATP5G1	TMOD1		PPP2R2B				NSMCE2							CDK20			CDC14A
NGEF	STAT4		ATP6AP2				CRYM							DNAJC5G			CDC23
XPO5	BZW2		VPS29				C1ORF115							ZNF324			CDC25B
ATP5G3	ZNF184		PDCD10				PRICKLE2							DTNB			CDC27
PDZD7	C16ORF87		TBC1D5				SCN3B							POLR2E			CDC37L1
SIRT3	PLCB4		WDR37				RARB							ARHGDIG			CDC40
ATPIF1	CYP4X1		FBXO34				C1ORF216							SPATS2			CDC42
DMRTC1	NRCAM		TNFSF18				KCTD8							FURIN			CDC42BPA
TOMM22	DCX		MSH3				SMIM17							ELP6			CDC42EP3
SLC17A7	RUFY3		CAP1				BAI3							PPM1J			CDC42SE1
PISD	CDC42EP3		ENOPH1				ACPL2							ATP5G3			CDC42SE2
DTX3	CLGN		QPCT				CAMK2D							NRGN			CDC5L
MRI1	ZNF25		AHI1				CCNY							NDUFA9			CDC6
USP11	ABRACL		SEPHS2				TNFRSF21							FNDC5			CDC7
WNK2	DNAJA2		YTHDF2				NEFM							TMC3			CDCA5
PTPRN	DYNLL1		GNG2				MRTO4							DBN1			CDCP1
THOP1	DACH2		PLCB1				XPO7							RNF41			CDH12
ZNF584	LIG4		STS				IPO5							SLC35E4			CDH13
ABCA5	BEND6		DCLRE1A				TBC1D30							OSBP2			CDH18
HDDC3	CAMK4		VDAC2				ZNF860							INPP5J			CDH26
MAP1S	EIF4E3		GPN1				TMEM65							ALKBH4			CDH8
LRRC14	BRCC3		TSPYL5				SLC17A6							CADPS2			CDH9
ATOH7	MRPS27		FBXO33				C17ORF75							BAI2			CDHR2
PRDX2	SERPINI1		PRPF18				HCN1							SH3BP5L			CDIP1
TMEM55B	GLS		TMEM132D				FBXO11							STK36			CDIPT
AHDC1	BEX2		SHANK2				INIP							RAB3D			CDK12
C16ORF91	UHRF1BP1L		TOM1L1				CCDC115							BCL11A			CDK13
ABCC12	LRRC57		DDX25				TIAM2							QPCTL			CDK14
CHRM4	TBC1D9		CDKN2AIPNL				NUDT15							SLX4			CDK17
PEF1	ACTR3		HDGFRP3				PTPRK							MCOLN1			CDK20
CACNA1I	PRPF18		TIGD2				ASH1L							ZC4H2			CDK2AP1
ATG16L1	B4GALT6		SV2A				EPHA3							RHEBL1			CDK5
EIF4E1B	C17ORF100		NME7				RTKN2							DRP2			CDK5R1
ELP6	NDUFAB1		SORBS2				PSPC1							SLC26A10			CDK5R2
HTT	KIAA1522		ARPP19				SHROOM2							EIF4ENIF1			CDK7
ADAMTS16	C1ORF52		MRPS25				ANXA11							TUBB4B			CDKL1
EPHA8	GDAP1		MEF2C				FAT3							EXOSC2			CDKL2
FTSJ2	PARG		PPIP5K2				LPPR4							PISD			CDKN1B
C12ORF68	ATP6AP2		TSPAN13				LPPR5							MBTPS1			CDKN2AIPNL
CORO2A	CCNA1		RPRD2				KCNA4							SLC25A42			CDKN2B
ICAM5	ZNF33B		ATP1B3				PARP11							DDB1			CDKN3
FUS	GNAS		LPPR5				SLC26A4							CACNB3			CDO1
DOK4	ZNF280B		STARD7				SDHB							ZNF382			CDR2
TRIO	MECP2		FASTKD5				TMEM178B							CD276			CDS1
KCNC1	DSCAM		CNTN3				WIPF2							ELP3			CDS2
NUMBL	DNAH9		ALDH1L2				FOXG1							XYLT2			CDV3
PET112	ABHD10		SIRT5				ST8SIA3							HM13			CDYL
AAGAB	FAM69A		ESRRG				RORB							CUL7			CDYL2
DCTPP1	CKAP2		SEMA6D				SV2B							TRMT6			CEBPA
GPR162	GRIA4		PTPRO				DAPK1							OPRL1			CEBPG
BBC3	GPRASP2		MRPS27				RMDN2							COG8			CEBPZ
CDAN1	MTERF		EBAG9				MRPL44							KIAA0319L			CECR6
ADAMTS10	UBXN10		PIP4K2B				SPTSSB							CORO2A			CELF1
WNT1	OCIAD1		ATP2B2				SORBS2							SIRT3			CELF2
BEGAIN	DSTN		KIAA1217				DNAJC12							WNT10B			CELF3
ENTPD6	COL5A2		PARM1				ARL3							CENPW			CELF4
POLR3A	NDUFAF2		LDB2				DDX10							CDK5R2			CELF5
SPHK2	STK24		LRRC49				RPS6KA3							PTPRR			CELSR3
MYO1H	COQ10B		KBTBD7				LYPD5							HACL1			CEND1
MAP1LC3A	ST8SIA1		APPL1				B3GNT2							GRM2			CENPC
CAMK1G	BAI3		COX11				VSTM2A							DYNC1H1			CENPL
SMPD3	LDHA		C11ORF63				PPIL1							RTBDN			CENPQ
KIF17	GID8		MRPL44				CNTN3							C11ORF74			CENPW
LRRN3	FKBP1A		TRNP1				RSPH3							GNG3			CEP104
FBXO9	KIAA0825		PTER				PRSS12							LRFN2			CEP112
MAPK13	PRKDC		PTCD2				GNAS							CHMP6			CEP120
MAP3K9	DKK3		GHITM				ATP6V1G1							NRG1			CEP128
CXORF40A	TPGS2		RASGRF2				PHYHIPL							PSMD13			CEP135
MCHR1	FAT3		DLGAP2				ARFGEF1							ZNF554			CEP152
ATP5B	NPY5R		LRFN5				CSNK2A1							CYP26B1			CEP164
MNT	ADRB1		NFXL1				TMEM196							GPR68			CEP170
GCHFR	IMPG1		RIMBP2				PANX1							SLC25A19			CEP170B
EIF4G3	PDE4C		GID8				CSMD1							ADCY6			CEP250
TSPAN17	FAM175B		ACLY				FGF13							CELF4			CEP290
PXDNL	SMKR1		BASP1				TMEM163							PPP1R7			CEP350
NIPSNAP1	KARS		STAT4				VDAC2							TRAP1			CEP41
C19ORF12	ORC4		PHAX				AP4S1							RHOF			CEP44
NCR3LG1	ANKRD32		SLC17A5				LANCL3							ADAMTSL1			CEP57
PARP2	NRN1		POLB				NME7							STMN1			CEP57L1
CPNE6	SIRT5		PSMA5				KIF9							TOMM22			CEP63
TUBG2	USP10		NRN1				EIF4E							CDHR2			CEP68
KCNT1	B3GALNT1		CDC7				SGTB							ZNF362			CEP70
WDR61	PAM		GABRA3				RFTN1							CNIH3			CEP72
C16ORF3	PPP2R2B		ARMCX5				FAM133A							SLC25A10			CEP76
AP2S1	SLC6A15		PDCD2				USP14							DMXL2			CEP78
ABLIM2	TBC1D24		PLXNA4				TATDN3							GOLT1A			CEP85
FMNL1	ZBTB7C		SHISA9				DZIP3							TSPYL2			CEP85L
ARFIP2	ADAMTS3		PREP				SORL1							KLK7			CEP97
CCAR2	SEPT6		RPE				CKAP4							PIP5KL1			CEPT1
XYLT2	PCDH20		CDC123				LRRC2							PMM1			CERS6
GPI	OLFM1		TPM3				TMEM246							AQP11			CES4A
HRH3	BBS7		FRG1				NTNG1							C1ORF85			CETN3
STX1A	WDR17		SERPINI1				DEGS1							DYNLRB1			CFL1
DUSP28	MCM4		HTR4				FAM162B							PET112			CFLAR
GLT1D1	UBE2N		KCND2				ACVR1B							TTC19			CFP
AKAP8	SLC24A4		AKIRIN2				BPNT1							ALG3			CGGBP1
CHGB	TMEM14A		TMEM126B				CHMP1B							SLC35F3			CGN
MRPL37	RNMT		RNF11				TPBG							KCNJ4			CGNL1
RBP5	RAB2A		RIMS3				ROBO2							CPSF4			CGREF1
LRRC27	GPR52		SIPA1L2				EPB41L1							TSEN2			CGRRF1
C9ORF129	FAM222B		FAM151B				VRK1							GPSM1			CHAF1A
ZSWIM3	CACNB4		MINA				SEPT3							IMPDH1			CHAF1B
RAB24	EIF5A2		ZFPM2				TAF4B							FAM65A			CHAMP1
TTC24	COPS2		RPP40				LRRC6							RGAG4			CHCHD3
ARMCX2	ANO5		RRAGB				PCSK2							VWA5B2			CHCHD6
OTUD5	NPY2R		STYK1				ZRANB3							TRIM17			CHCHD7
COL24A1	PNMA2		KPNA2				TMEM17							ZNF174			CHD1
SLC25A22	TNFRSF11A		COPS8				DNAJC8							TMEM155			CHD2
UBE2Q1	FAM154B		DIAPH1				LRRC9							NPM2			CHD5
LRRC20	EPB41L4B		MCHR2				COX7B							KCNT1			CHD6
PPP1R7	CYGB		NCEH1				KIAA1586							MAP1S			CHD8
AP3D1	ARMCX3		GSPT2				NDUFAF1							SCN2B			CHD9
MYPOP	NDNL2		KCNA4				RAB7A							ANKRD63			CHERP
CCNDBP1	CMTM4		ANKMY2				SYAP1							PSMD7			CHGA
MED8	CDCP1		NAP1L5				KLF8							EXOSC1			CHGB
FRAT1	RPE		PFN2				GUCY1A3							SLC43A2			CHIC1
C16ORF80	MAGI3		PRNP				PARK7							GOLGA2			CHKB
PRKCG	CHP1		RCN2				SCRN3							SFRP5			CHL1
COG8	CCNO		CCDC28A				CCDC178							ATP1A3			CHM
KIAA1211L	CCT6A		MRPS10				OTUB2							TOLLIP			CHMP1B
KBTBD12	KCNQ3		GALNT11				PAQR3							CKAP5			CHMP4B
NCKIPSD	CAMTA1		R3HDM1				PRPF18							MAP7D1			CHMP5
ELP3	LRRFIP1		SCCPDH				C17ORF100							ODF2			CHMP6
NEFH	KNCN		LPPR4				CDO1							PACS1			CHMP7
JPH4	CCDC110		NDUFAB1				B4GALT5							RTN4RL1			CHN1
TRIM11	ATXN1		ADAM21				RFPL1							FBXO16			CHN2
UTP14A	GNPTAB		IFIT1				MED31							HAS1			CHP1
MPI	PCDH19		ARHGEF33				ERGIC2							PFAS			CHPT1
FSTL4	C17ORF102		ZNF134				RIMKLA							CADM3			CHRDL1
PANK4	SRD5A1		LIN28B				KBTBD11							BBC3			CHRM1
GOT1	DCLRE1A		APBA1				C1QBP							TMEM38A			CHRM4
POLR3B	TPD52		TIMM8A				CDKL1							ZNRF1			CHRNB2
ACOT8	USP43		KCNT2				KIF3C							TIMM22			CHST1
TYRO3	RNF165		MED6				SERTM1							ZNF497			CHST11
EXTL3	AP003774.4		TTC39B				PNMA2							MECR			CHST14
ZNRF1	EXOC6		CLSPN				MALSU1							TTBK1			CHST2
ADRA1D	CDO1		TRIP13				FRY							HMCES			CHSY3
SLC8A3	CWC27		NUDT9				RTP1							PPP2R2D			CHTOP
SND1	FOXP1		PIGW				ADO							ANKRD16			CHUK
LIMK1	RAB27B		ALKBH8				NDST3							TTC40			CIAO1
NCALD	BTBD1		TMEM163				EMB							NT5C3B			CIAPIN1
PPFIA3	ITPKA		DNAJC9				PREP							IGSF22			CIB1
SYT5	KCTD21		PCDHA1				ACYP2										CILP
KCNC4	PRSS12		NRCAM				TOX										CISD1
ASIC2	PAK1IP1		CSNK2A3				C3ORF67										CISD2
HACL1	LRRC8B		ANO5				DLG3										CIT
PCNT	DZIP1		DGKB				RMND1										CITED2
VWA5B2	ELK1		GABRA4				COQ7										CKAP2
WNT8A	PJA2		SETBP1				MOCS3										CKAP4
ZNF142	RFC5		BBS12				ADD2										CKAP5
NRGN	FBLN7		BEX4				TXLNB										CKMT1A
PRDM8	SLC38A1		CKAP2				MED4										CKMT1B
CKAP5	CDC37L1		NUP93				PDCD2										CLASP1
DDX4	AP1S3		NDST3				KIAA1257										CLASP2
FAM50B	FAM122A		GRIN2B				C12ORF29										CLCC1
	PRC1		MCM4				BRCC3										CLCN5
	CAMK2A		FAM84A				CDH9										CLDN10
	STRAP		ISCU				AKIRIN1										CLEC2L
	PPA1		DHX9				CDKN3										CLGN
	NPAS2		SPRYD7				EEF1E1										CLHC1
	DRG1		RUNDC1				MPP1										CLIC4
	NLRP1		RNF170				DLD										CLINT1
	RPS6KA3		NDUFB5				ACN9										CLIP1
	PRDM11		KIAA1586				CMPK2										CLIP3
	MRPS35		ECD				KLHL8										CLIP4
	TMTC1		ANKRD42				HNRNPA0										CLK4
	RAB11A		SSH1				TBC1D32										CLN5
	CNTN5		KIAA1191				FAM69A										CLOCK
	HECTD2		ORC3				ARHGAP24										CLSPN
	TRMT61B		PCDH7				EIF2S1										CLSTN3
	MORF4L1		SERTM1				AMIGO1										CLTA
	ACPL2		PDCL3				ST8SIA1										CLTB
	UNC80		DRG1				CTSB										CLTC
	MPC2		FAM92A1				USP10										CLU
	TAF9		CCZ1				ZC2HC1A										CLUH
	EML5		SHROOM2				ENTPD3										CLVS2
	NRG3		MAK16				SLC41A2										CMAS
	GPR6		ZNF33B				TRIM9										CMBL
	GTF2H1		DLEU7				KCND3										CMIP
	COPS4		EPB41L1				TIMM23										CMPK2
	CRYM		PAM				TSC22D1										CMSS1
	FAM133A		RUNX1T1				CCDC132										CMTM4
	UBE2E3		NNT				HTR5A										CMTM6
	ZC2HC1C		DPH3				CALM3										CMTR1
	ATXN10		SLBP				KLHL42										CMTR2
	MAGI1		SIPA1L1				PWP1										CMYA5
	TSPYL5		KLHL34				WDR65										CNEP1R1
	CCT8		CSMD1				MLIP										CNIH3
	ZDHHC13		UAP1				LPHN2										CNKSR2
	CCK		ALG9				MAL2										CNN3
	TPMT		IRS1				ARHGAP44										CNNM1
	ZNF831		TM2D2				SAMD15										CNNM4
	ZNF273		PAQR9				SNX3										CNOT1
	GFM2		DNAJC28				BNIP3L										CNOT10
	FAM153B		ROBO2				NMNAT2										CNOT11
	C3ORF14		ANO3				SLBP										CNOT2
	FAM185A		CHCHD3				RNASEH2B										CNOT4
	TADA1		NUDT11				ORC4										CNOT6
	COPS3		SCFD1				MRPL1										CNOT6L
	MIOS		CLGN				POLR2B										CNOT7
	UBE2D2		MAD2L1				RBBP7										CNOT8
	ATP1B3		C18ORF42				COMMD10										CNRIP1
	CTSB		FAM153B				SSBP1										CNST
	CDH13		BMP3				PDZD11										CNTLN
	UBR7		NEFM				ROS1										CNTN3
	TRIP13		MRPL33				RSL24D1										CNTN4
	RAI2		FASTKD3				CMIP										CNTN5
	GCC2		SATL1				MLK4										CNTNAP1
	RAD1		SLC1A1				RRAGB										CNTNAP2
	GLRX3		JAKMIP1				RBBP5										CNTNAP4
	FAM162B		RGPD5				TMEM248										CNTNAP5
	STEAP1		STX12				CACNB2										CNTRL
	ACTR2		LRRC6				SIPA1L2										COA1
	KIAA1715		PWP1				TMEM200C										COBL
	PSMC2		CHSY3				SMIM19										COBLL1
	FGF14		TBC1D24				KCTD1										COG1
	C8ORF46		CDH13				PDSS2										COG2
	BTBD3		LIPI				ARMCX1										COG3
	RGS14		MBLAC2				SEPT6										COG5
	CHMP4B		EMB				TMEM14B										COG8
	DSN1		CXORF57				HOMER1										COIL
	MINA		PAQR3				FEZ2										COL11A2
	RNF128		HPCAL4				NLRP1										COL24A1
	EIF2S1		CMIP				DRG1										COL4A3BP
	ARNT2		RTP1				SLC12A5										COL5A2
	SGTB		CCPG1				FAM188A										COLGALT1
	TM6SF1		DACH2				RPA3										COLGALT2
	KPNA2		FAM45A				BID										COMMD1
	RPS6KA6		BCL2L13				THOC3										COMMD10
	HTR3B		NIPA2				LETMD1										COMMD2
	PHYHIPL		RRAGC				MRPS27										COMMD8
	METTL21A		TBC1D32				PTPRO										COMMD9
	KIAA1257		CNTNAP5				RGMB										COPA
	CELF1		UBE2F				UNC5D										COPB1
	ABHD12B		HTR3B				FAM204A										COPG1
	COMMD8		IRS2				SFXN1										COPG2
	PEG10		CA10				STAM										COPS2
	RWDD2A		EMC1				UBE2R2										COPS3
	SUSD5		DCUN1D5				KCNJ3										COPS4
	OPA1		PEX26				PAK1IP1										COPS7A
	C2CD5		SLC41A2				FAM162A										COPS8
	SOD1		RNF165				C14ORF2										COQ10B
	HTR1B		DPP6				DGKE										COQ3
	HTR4		SMAP1				CITED2										COQ6
	PFN2		EFNA5				PEX3										COQ7
	KIAA1279		SLC25A17				CTXN2										CORO1A
	CSNK2A1		EIF3J				CCL28										CORO1C
	POLE3		RTKN2				C4ORF27										CORO2A
	SLC16A7						FH										CORO2B
	CA7						MRPS22										CORO6
	KCNAB1						GLT8D2										COX10
	TXLNB						CACNA1E										COX11
	NAP1L5						SLIT2										COX18
	LAMTOR3						GLRA3										COX20
	CDC123						SDAD1										COX6C
	RTF1						AP1AR										COX7A2L
	YPEL1						HMGCR										COX7B
	NRXN3						CDYL2										COX7C
	ONECUT2						KCNH5										CPD
	PCDHB14						ZNF280B										CPE
	APOO						CMSS1										CPEB1
	STARD7						C1ORF52										CPEB2
	ING1						GUF1										CPEB3
	FGFR1OP						CAMK4										CPNE3
	KCNA5						ENOPH1										CPNE4
	CPNE8						ACLY										CPNE5
	IDH3A						SIPA1L1										CPNE6
	GHITM						EAPP										CPNE8
	LMO3						MLF2										CPNE9
	NFYC						ZFP1										CPSF3
	ADAMTS2						ATP1B3										CPSF4
	UBLCP1						COX11										CPSF6
	PRKAG2						MAEL										CPT1A
	SNAPC5						CA10										CPT1C
	SYT16						DZIP1										CRB1
	MAP2						NDUFC1										CRBN
	TMEM200A						GLCCI1										CREB3L2
	CCDC91						IDH3A										CREBRF
	ZCCHC3						C2ORF80										CREBZF
	CDC42SE2						TDRD5										CREG2
	AKIRIN1						SYNPR										CRHR1
	CNTNAP5						SNX7										CRIP3
	PTPRQ						CACNG3										CRKL
	PLCXD3						ARPP21										CRLF3
	HEXIM1						BPGM										CRMP1
	MLK4						ZNF215										CRY1
	GPN1						HRASLS5										CRYM
	MRPS6						LIN7A										CS
	CHST1						TRNP1										CSAD
	C1ORF43						UGCG										CSDE1
	RSL24D1						CPNE8										CSE1L
	TMEM60						EID2B										CSGALNACT1
	TRAK1						REPS1										CSGALNACT2
	NUDT15						SLC6A15										CSMD1
	ESRP1						MAP2										CSMD2
	CDH12						ADAMTS3										CSMD3
	SNX3						GSG1L										CSNK1A1
	TSC22D2						FNDC9										CSNK1D
	MAPK8						SORCS1										CSNK1G1
	NDUFS1						HEXIM1										CSNK1G3
	ZNHIT3						GPX3										CSNK2A1
	TIMM9						PPP4R4										CSNK2A3
	MOCS3						MRFAP1										CSPP1
	AKTIP						CDK7										CSRNP3
	RFWD2						ABI2										CSTF2
	RPRD2						NOV										CSTF2T
	SNX25						COIL										CSTF3
	SMIM17						GCNT4										CTAGE5
							ZMAT4										CTBP1
							FAM136A										CTBS
							TMEM67										CTC1
							SLC16A14										CTCF
							TMOD1										CTD-2228K2.5
							SGPP2										CTD-2368P22.1
							WSB2										CTD-3148I10.1
							MTPN										CTDSPL2
							RPP40										CTF1
							PARG										CTH
							C1ORF43										CTIF
							C1ORF74										CTNNA1
							PTPRQ										CTNNA2
							SS18L2										CTNNAL1
							SPAG6										CTNNB1
							CDC7										CTPS2
							ITGA9										CTR9
							NIM1										CTSB
							NEK2										CTSK
							NOL4										CTSO
							PLXNC1										CTTN
							ZNF597										CTTNBP2
							SAMD12										CTXN2
							BUD31										CUL1
							RFC5										CUL2
							ARMC2										CUL3
							PSMA3										CUL4A
							WHSC1										CUL4B
							CCK										CUL5
							NDUFA4										CUL7
							HDHD2										CWC22
							FKBP1C										CWC27
							PSMD6										CWF19L2
							GJD4										CXCL14
							CCT6A										CXCL16
							C14ORF166										CXCL5
							ZNF184										CXORF23
							SV2A										CXORF30
							GFM2										CXORF38
							MRPS25										CXORF40A
							COL5A2										CXORF40B
							CYCS										CXORF56
							ENTPD4										CXORF57
							ADCY1										CXXC4
							FKBP1A										CYB561A3
							CDH12										CYB561D1
																	CYB5D1
																	CYB5D2
																	CYB5R4
																	CYBRD1
																	CYC1
																	CYCS
																	CYGB
																	CYLD
																	CYP11A1
																	CYP26B1
																	CYP2R1
																	CYP39A1
																	CYP4A11
																	CYP4F11
																	CYP4X1
																	CYS1
																	CYTH2
																	CYTH3
																	CYTL1
																	CYYR1
																	DACH2
																	DAGLB
																	DALRD3
																	DAP
																	DAPK1
																	DAPK3
																	DARS
																	DAZAP1
																	DAZAP2
																	DBF4
																	DBH
																	DBN1
																	DBNL
																	DBP
																	DBR1
																	DBX2
																	DCAF10
																	DCAF13
																	DCAF17
																	DCAF5
																	DCAF6
																	DCAF8
																	DCBLD1
																	DCBLD2
																	DCDC2B
																	DCLRE1A
																	DCLRE1B
																	DCN
																	DCP1A
																	DCP2
																	DCTD
																	DCTN2
																	DCTN3
																	DCTN4
																	DCTPP1
																	DCUN1D1
																	DCUN1D4
																	DCUN1D5
																	DCX
																	DDA1
																	DDAH1
																	DDB1
																	DDHD1
																	DDHD2
																	DDIT4L
																	DDR2
																	DDX1
																	DDX10
																	DDX17
																	DDX18
																	DDX19A
																	DDX21
																	DDX24
																	DDX25
																	DDX26B
																	DDX3X
																	DDX4
																	DDX41
																	DDX42
																	DDX46
																	DDX5
																	DDX50
																	DDX52
																	DDX55
																	DDX59
																	DDX6
																	DDX60
																	DECR1
																	DECR2
																	DEGS1
																	DEK
																	DENND4A
																	DENND4C
																	DENND5B
																	DENND6A
																	DENND6B
																	DENR
																	DEPDC5
																	DEPTOR
																	DERA
																	DERL1
																	DERL2
																	DFFB
																	DGAT2
																	DGCR2
																	DGCR8
																	DGKB
																	DGKD
																	DGKE
																	DGKH
																	DGKI
																	DGKQ
																	DGUOK
																	DHDDS
																	DHRS11
																	DHX15
																	DHX29
																	DHX30
																	DHX33
																	DHX36
																	DHX57
																	DHX9
																	DIAPH1
																	DIDO1
																	DIEXF
																	DIP2C
																	DIRAS2
																	DIS3
																	DIS3L2
																	DISP2
																	DIXDC1
																	DKC1
																	DKFZP761J1410
																	DKK3
																	DLAT
																	DLD
																	DLEU7
																	DLG2
																	DLG3
																	DLG5
																	DLGAP1
																	DLGAP2
																	DLK2
																	DMGDH
																	DMRTA1
																	DMRTC1
																	DMTF1
																	DMTN
																	DMWD
																	DMXL1
																	DMXL2
																	DNA2
																	DNAAF2
																	DNAH1
																	DNAH10
																	DNAH6
																	DNAH7
																	DNAH9
																	DNAJA1
																	DNAJA2
																	DNAJA3
																	DNAJB14
																	DNAJB6
																	DNAJC12
																	DNAJC13
																	DNAJC16
																	DNAJC18
																	DNAJC19
																	DNAJC21
																	DNAJC24
																	DNAJC25
																	DNAJC27
																	DNAJC28
																	DNAJC5
																	DNAJC5G
																	DNAJC7
																	DNAJC8
																	DNAJC9
																	DNAL4
																	DNASE2
																	DNM1
																	DNM1L
																	DNM3
																	DNMT1
																	DNMT3A
																	DNTTIP2
																	DOC2A
																	DOCK3
																	DOCK7
																	DOCK9
																	DOK4
																	DOK5
																	DOLK
																	DONSON
																	DOPEY1
																	DOPEY2
																	DOT1L
																	DPH1
																	DPH2
																	DPH3
																	DPH7
																	DPP10
																	DPP6
																	DPY19L3
																	DPY19L4
																	DPYSL4
																	DPYSL5
																	DR1
																	DRAM2
																	DRD1
																	DRG1
																	DRGX
																	DRP2
																	DSCAM
																	DSCR3
																	DSN1
																	DSTN
																	DSTYK
																	DTD1
																	DTNA
																	DTNB
																	DTWD1
																	DTX3
																	DUSP11
																	DUSP26
																	DUSP28
																	DYNC1H1
																	DYNC1I1
																	DYNC1I2
																	DYNC1LI1
																	DYNC2H1
																	DYNLL1
																	DYNLRB1
																	DYNLT3
																	DYRK1A
																	DYRK1B
																	DZANK1
																	DZIP1
																	DZIP3
																	E2F6
																	EAF1
																	EAPP
																	EARS2
																	EBAG9
																	EBNA1BP2
																	ECD
																	ECSIT
																	ECT2
																	EDEM1
																	EDEM3
																	EDNRB
																	EED
																	EEF1A2
																	EEF1E1
																	EFCAB12
																	EFCAB13
																	EFCAB14
																	EFCAB6
																	EFCAB7
																	EFHC1
																	EFHC2
																	EFNA4
																	EFNA5
																	EFNB3
																	EFR3A
																	EGFR
																	EHBP1
																	EHD3
																	EHHADH
																	EHMT2
																	EID2
																	EID2B
																	EIF1AX
																	EIF1B
																	EIF2A
																	EIF2AK1
																	EIF2AK3
																	EIF2AK4
																	EIF2B1
																	EIF2B5
																	EIF2S1
																	EIF2S3
																	EIF3A
																	EIF3J
																	EIF3M
																	EIF4A2
																	EIF4B
																	EIF4E
																	EIF4E1B
																	EIF4E3
																	EIF4EBP2
																	EIF4ENIF1
																	EIF4G1
																	EIF4G2
																	EIF4G3
																	EIF4H
																	EIF5
																	EIF5A2
																	ELAVL1
																	ELAVL2
																	ELAVL3
																	ELAVL4
																	ELF2
																	ELK1
																	ELK4
																	ELMOD1
																	ELMOD2
																	ELMOD3
																	ELOVL2
																	ELOVL4
																	ELP2
																	ELP3
																	ELP4
																	ELP6
																	EMB
																	EMC1
																	EMC4
																	EMC9
																	EMCN
																	EME2
																	EML2
																	EML5
																	EML6
																	EMX1
																	EMX2
																	ENAH
																	ENC1
																	ENDOU
																	ENKUR
																	ENO2
																	ENO4
																	ENOPH1
																	ENPP4
																	ENTHD2
																	ENTPD2
																	ENTPD3
																	ENTPD4
																	ENTPD6
																	ENY2
																	EOGT
																	EP300
																	EP400
																	EP400NL
																	EPAS1
																	EPB41
																	EPB41L1
																	EPB41L4B
																	EPC1
																	EPC2
																	EPDR1
																	EPG5
																	EPHA10
																	EPHA3
																	EPHA4
																	EPHA5
																	EPHA8
																	EPHB6
																	EPHX4
																	EPN3
																	EPRS
																	EPS15
																	EPS8
																	EPT1
																	ERBB2IP
																	ERBB4
																	ERCC1
																	ERCC2
																	ERCC3
																	ERCC4
																	ERCC6L2
																	ERGIC2
																	ERH
																	ERI1
																	ERI3
																	ERLEC1
																	ERLIN2
																	ERO1LB
																	ERP44
																	ERRFI1
																	ERV3-1
																	ERVW-1
																	ESCO1
																	ESF1
																	ESR1
																	ESRP1
																	ESRRG
																	ESYT1
																	ETAA1
																	ETF1
																	ETFA
																	ETFDH
																	ETNK1
																	ETS2
																	EVC
																	EVI5
																	EVL
																	EXO5
																	EXOC1
																	EXOC2
																	EXOC4
																	EXOC6
																	EXOC6B
																	EXOC7
																	EXOSC1
																	EXOSC10
																	EXOSC2
																	EXOSC5
																	EXTL2
																	EXTL3
																	EYA1
																	EYA3
																	EYS
																	EZH1
																	EZR
																	F7
																	F8
																	FABP7
																	FADS6
																	FAF1
																	FAH
																	FAIM2
																	FAM102B
																	FAM105A
																	FAM105B
																	FAM114A1
																	FAM115A
																	FAM118B
																	FAM120B
																	FAM120C
																	FAM122A
																	FAM122B
																	FAM126B
																	FAM127A
																	FAM131A
																	FAM131B
																	FAM132B
																	FAM133A
																	FAM133B
																	FAM134A
																	FAM134B
																	FAM134C
																	FAM136A
																	FAM13A
																	FAM13B
																	FAM13C
																	FAM151B
																	FAM153B
																	FAM154B
																	FAM155A
																	FAM156A
																	FAM160B1
																	FAM161B
																	FAM162A
																	FAM162B
																	FAM168B
																	FAM169A
																	FAM171A2
																	FAM171B
																	FAM174A
																	FAM174B
																	FAM175B
																	FAM179B
																	FAM185A
																	FAM188A
																	FAM189B
																	FAM192A
																	FAM198B
																	FAM19A1
																	FAM19A2
																	FAM19A3
																	FAM200B
																	FAM204A
																	FAM206A
																	FAM207A
																	FAM208A
																	FAM208B
																	FAM20B
																	FAM211B
																	FAM212A
																	FAM213A
																	FAM214A
																	FAM216A
																	FAM217B
																	FAM219A
																	FAM21C
																	FAM220A
																	FAM222B
																	FAM3C
																	FAM45A
																	FAM49A
																	FAM49B
																	FAM50B
																	FAM53B
																	FAM63B
																	FAM65A
																	FAM69A
																	FAM73A
																	FAM76B
																	FAM81A
																	FAM84A
																	FAM86C1
																	FAM8A1
																	FAM91A1
																	FAM92A1
																	FAM98A
																	FAM98B
																	FAN1
																	FANCA
																	FANCD2
																	FANCI
																	FANCL
																	FANCM
																	FAR1
																	FAR2
																	FARP2
																	FARSA
																	FARSB
																	FASTKD1
																	FASTKD2
																	FASTKD3
																	FASTKD5
																	FAT3
																	FAXC
																	FBLL1
																	FBLN7
																	FBN1
																	FBXL2
																	FBXL20
																	FBXL3
																	FBXL4
																	FBXL5
																	FBXO11
																	FBXO16
																	FBXO18
																	FBXO21
																	FBXO22
																	FBXO25
																	FBXO27
																	FBXO28
																	FBXO3
																	FBXO31
																	FBXO33
																	FBXO34
																	FBXO36
																	FBXO38
																	FBXO44
																	FBXO5
																	FBXO8
																	FBXO9
																	FBXW11
																	FBXW2
																	FBXW7
																	FBXW9
																	FCF1
																	FCHO2
																	FDX1
																	FEM1A
																	FEM1B
																	FEN1
																	FER
																	FERMT2
																	FEZ2
																	FGD1
																	FGD4
																	FGD6
																	FGF12
																	FGF13
																	FGF14
																	FGFR1OP
																	FGFR1OP2
																	FH
																	FHL1
																	FHL2
																	FHOD3
																	FIBIN
																	FIBP
																	FIG4
																	FIGN
																	FIGNL1
																	FKBP10
																	FKBP11
																	FKBP15
																	FKBP1A
																	FKBP1C
																	FKBP9
																	FKRP
																	FLI1
																	FLRT3
																	FLVCR1
																	FLYWCH2
																	FMN1
																	FMN2
																	FMNL1
																	FMO5
																	FNBP4
																	FNDC3A
																	FNDC5
																	FNDC9
																	FNIP1
																	FNIP2
																	FOCAD
																	FOXF2
																	FOXG1
																	FOXH1
																	FOXJ2
																	FOXJ3
																	FOXO3
																	FOXP1
																	FPGT
																	FRAT1
																	FRG1
																	FRMD5
																	FRMD6
																	FRMPD4
																	FRRS1L
																	FRS2
																	FRS3
																	FRY
																	FSD1
																	FSD2
																	FSTL4
																	FTO
																	FTSJ1
																	FTSJ2
																	FUBP1
																	FUNDC1
																	FURIN
																	FUS
																	FXR1
																	FXR2
																	FXYD6
																	FYN
																	FYTTD1
																	FZD1
																	FZD3
																	FZD6
																	FZD8
																	FZR1
																	G2E3
																	G3BP2
																	GABARAPL1
																	GABARAPL2
																	GABBR2
																	GABPA
																	GABPB1
																	GABPB2
																	GABRA1
																	GABRA2
																	GABRA3
																	GABRA4
																	GABRB2
																	GABRB3
																	GABRD
																	GABRG1
																	GABRG2
																	GAL3ST3
																	GALC
																	GALE
																	GALNT11
																	GALNT12
																	GALNT15
																	GALNT7
																	GALNT9
																	GALT
																	GAPDH
																	GAPDHS
																	GAPVD1
																	GARNL3
																	GART
																	GAS8
																	GATAD2B
																	GATM
																	GBAS
																	GBF1
																	GCA
																	GCAT
																	GCC2
																	GCFC2
																	GCHFR
																	GCN1L1
																	GCNT4
																	GDA
																	GDAP1
																	GDAP1L1
																	GDAP2
																	GDI1
																	GDI2
																	GDPD1
																	GEMIN2
																	GEMIN5
																	GFM2
																	GFOD2
																	GFPT1
																	GFRA2
																	GGA3
																	GGCT
																	GGNBP2
																	GGPS1
																	GGT7
																	GHITM
																	GID4
																	GID8
																	GIGYF2
																	GIMAP2
																	GIN1
																	GINM1
																	GIPC2
																	GIT2
																	GJA1
																	GJB2
																	GJB6
																	GJD4
																	GK
																	GK5
																	GKAP1
																	GLB1L2
																	GLB1L3
																	GLCCI1
																	GLI1
																	GLI3
																	GLIS3
																	GLMN
																	GLOD4
																	GLRA3
																	GLRB
																	GLRX3
																	GLRX5
																	GLS
																	GLS2
																	GLT1D1
																	GLT8D1
																	GLT8D2
																	GLTSCR1L
																	GLUD1
																	GLUD2
																	GLYR1
																	GMPR2
																	GMPS
																	GNA13
																	GNAI1
																	GNAS
																	GNB1
																	GNB5
																	GNE
																	GNG11
																	GNG12
																	GNG2
																	GNG3
																	GNG5
																	GNL1
																	GNPAT
																	GNPDA1
																	GNPNAT1
																	GNPTAB
																	GOLGA2
																	GOLGA3
																	GOLGA4
																	GOLGA5
																	GOLGA7B
																	GOLGA8N
																	GOLGA8R
																	GOLGB1
																	GOLIM4
																	GOLM1
																	GOLPH3L
																	GOLT1A
																	GOLT1B
																	GON4L
																	GOPC
																	GORAB
																	GORASP1
																	GORASP2
																	GOSR1
																	GOT1
																	GOT2
																	GPALPP1
																	GPATCH1
																	GPATCH2L
																	GPATCH3
																	GPATCH8
																	GPBP1
																	GPBP1L1
																	GPC1
																	GPC4
																	GPD1
																	GPD1L
																	GPD2
																	GPI
																	GPKOW
																	GPLD1
																	GPM6A
[truncated: 3,738 more rows]

## Sheet: Supplemental table 2.2
Supplemental table 2.2: Curated gene-sets for disease association analysis. Lists were filtered for protein coding genes using the GRCh37 annotation release for consistency with gene symbols used in the network contruction of GTEx RNA-Seq data
Intellectual and developmental disability (IDD) (McRae et al., 2017)	Autism spectrum disorders (ASD) (SFARI databse gene scoring categories: 1 & 2; downloaded from SFARI website on 2/15/2019)	Schizophrenia spectrum disorders (SZ) list 1 (BrainGVEX case-control study; Meng et al., 2018)	SZ list 2 (Commonmind case-control study; Fromer et al., 2016)	SZ list 3 (GWAS identified common risk variants; Ripke et al., 2014)	SZ list 4 (Exonic de novo mutations; Neuropsychiatric Disorder De Novo Mutations Database - Li et al., 2016)	Height (GWAS identified common associated variants; Yengo et al., 2018)	Alzheimer’s disease (GWAS identified common risk variants; Kunkle et al., 2019)	Parkinson’s disease (GWAS identified common risk variants; Chang et al., 2017)	Inflammatory bowel disease (GWAS identified common risk variants; Momozawa et al., 2018)		Background gene-set for hypergeometric tests determining the significance of over-representation of curated SZ, ASD, IDD risk genes and negative controls among top neighbors of 3q29 interval genes (entire list of nodes underlying the gene co-expression network)
ADNP	ASH1L	ABCA2	ABHD14A	AC005609.1	ACTL7B	AAMDC	HLA-DRB1	TMEM163	ATG16L1		A1BG
AHDC1	GRIN2B	ACADS	ACTR2	ALDOA	ADCY9	AATK	ECHDC3	KLHL7	CCR9		A1CF
ALG13	KMT5B	ACYP2	ADARB2	ANKRD63	ALAS1	ABHD12	PICALM	DLG2	CISD1		A2M
ANKRD11	MYT1L	ADA	ADCYAP1	ANP32E	ALDH1L2	ABHD15	SORL1	LRRK2	CLN3		A2ML1
ARID1B	POGZ	ADAM20	AEBP2	APOPT1	ALS2CL	AC021860.1	FERMT2	GCH1	CPEB4		A3GALT2
ASXL1	ANKRD11	AIDA	ALDH1A1	ATXN7	BCAT1	AC132872.2	CR1	SATB1	FOXD1		A4GALT
ASXL3	BCKDK	ALDH1A1	ALPL	BCL11B	BLNK	ACHE	BIN1	ALAS1	GBA		A4GNT
AUTS2	CNOT3	ALOX15B	ANKRD6	C11ORF87	CACNA1I	ACSM1	INPP5D	SH3GL2	GSDMB		AAAS
BCL11A	GIGYF2	ASAP2	ARHGEF4	C3ORF49	CEP120	ACSS2	TREM2	NUPL2	LIME1		AACS
BRAF	MET	BRIP1	BCCIP	CHRNA3	CTNNA2	ADCY3	CD2AP	C8ORF58	PNKD		AADAC
CASK	NRXN1	C10ORF105	BFSP1	CILP2	DAGLB	ADO	NYAP1	BAP1	PTK2B		AADACL2
CDK13	PTCHD1	C15ORF40	BIRC3	CKB	DDHD2	ADRB1	CLU	KIAA1267	REXO2		AADACL4
CDKL5	SHANK2	C1ORF198	C15ORF59	CNKSR2	DLL4	AK9	PTK2B	GBA	SDCCAG3		AADAT
CHAMP1	TAOK2	CACNA1F	C21ORF62	CREB3L1	DUOXA2	AKR1C2	EPHA1	NUCKS1	SLC25A28		AAED1
CHD2	TBL1XR1	CACNA1S	C2ORF82	CSMD1	EPHA2	AL590822.1	SPI1	SIPA1L2	SLC30A7		AAGAB
CHD4	ADNP	CD99	CCR10	DOC2A	GLIPR1L2	AMH	MS4A2	STK39	TUFM		AAK1
CHD8	ANK2	CEP192	CDPF1	DPYD	GRID2	AMZ1	SLC24A4	MCCC1	USP4		AAMDC
CNKSR2	ARID1B	CLDN1	CHRM4	EPC2	HMGCR	ANKRD13B	ADAM10	TMEM175	ANKRD55		AAMP
CNOT3	ASXL3	CLIP4	CHRNA2	EPHX2	HSP90AA1	ANKRD24	IQCK	FAM200B	APEH		AANAT
COL4A3BP	CHD2	CLMN	CIDEA	ERCC4	HSPA8	AOC1	WWOX	FAM47E	APOBR		AAR2
CREBBP	CHD8	CPNE9	CNOT6L	GALNT10	KCNH6	APOBEC3G	ACE	SNCA	ATG4C		AARD
CSNK2A1	CUL3	CRYL1	CNTN3	GATAD2A	KCNU1	APOC2	ABCA7	EFHA2	B3GNT2		AARS
CTCF	DSCAM	DAGLA	COL9A3	GLT8D1	KLF12	ARFGAP3	CASS4	BAG3	BACH2		AARS2
CTNNB1	DYRK1A	DUSP3	CYLD	INA	MAPK8	ARHGAP24	ADAMTS1	OGFOD2	CAMK2G		AARSD1
DDX3X	KATNAL2	DUSP4	CYP26B1	INO80E	MBTPS1	ARHGAP32	APOE	TMEM229B	CARD9		AASDH
DNM1	KMT2A	EBPL	DDX6	KCNV1	MOV10	ARHGEF40		VPS13C	CCR2		AASDHPPT
DYNC1H1	NAA15	EDN1	DERL1	KDM3B	MTG2	ARL17A		ZNF646	CD226		AASS
DYRK1A	PTEN	EFCAB4A	DGKZ	KLC1	MYH10	ARL17B		ARHGAP27	AC012652.1		AATF
EEF1A2	RELN	EGR1	DLG1	L3MBTL2	MYLPF	ARPC2		SYT4	COMMD7		AATK
EHMT1	SCN2A	EPG5	DPYSL3	MAN2A2	NEB	ATF1		ITPKB	CTSW		ABAT
EP300	SETD5	FAM32A	EPT1	NAB2	PHF7	ATF6B		IL1R2	CXCL5		ABCA1
FOXG1	SHANK3	FBXO21	FAM110C	NDUFA4L2	POMT1	ATP13A2		SCN3A	DENND1B		ABCA10
FOXP1	SYNGAP1	FBXW7	FAM122B	NDUFA6	PRRC2A	ATP5G1		NCKIPSD	DOCK7		ABCA12
GABRB3	TBR1	FMNL1	FAM65B	NLGN4X	PSPC1	ATP5SL		ANK2	EP300		ABCA13
GATAD2B	TRIP12	FRMPD3	FBLN7	NT5DC2	QSER1	ATXN3		ELOVL7	ERAP2		ABCA2
GNAI1	BAZ2B	GDF10	FGFR3	PAK6	RBBP5	AXIN2		ZNF184	C3ORF54		ABCA3
GNAO1	BCL11A	GPCPD1	FUZ	PCDHA9	SHKBP1	B3GNT7		CTSB	FIBP		ABCA4
GRIN2B	CACNA1D	GPR3	FXR1	PCGF6	SHOX2	B3GNT8		SORBS3	FUT2		ABCA5
HDAC8	CACNA1H	GPR85	G3BP1	PDCD11	SLC25A1	B4GALNT3		FAM171A1	GNA12		ABCA6
HNRNPU	CACNA2D3	GRIK1	GABRB3	PJA1	SLC7A11	BAG6		GALC	GNG8		ABCA7
IQSEC2	CIC	HEBP1	GLRA3	PPP1R16B	SSH2	BCAR1		COQ7	GPBAR1		ABCA8
ITPR1	CNTN4	HOMER1	HERC3	R3HDM2	TECTA	BCS1L		TOX3	GPR65		ABCA9
KANSL1	CNTNAP2	HPSE2	HGF	RAI1	TEK	BEND6		ATP6V0A1	GPX1		ABCB1
KAT6A	CTNND2	HRH3	HIGD2A	RANBP10	TENM1	BMPR1A		SLC41A1	HLA-DQA2		ABCB10
KAT6B	CUX1	HS3ST1	HINT2	RANGAP1	TFAP2D	BOK		CCNT2	IL18R1		ABCB11
KCNH1	DDX3X	HSD11B2	HNRNPA2B1	RCN3	TFCP2L1	BRD3		DGKQ	IL6ST		ABCB4
KCNQ2	DEAF1	IFITM1	HS3ST1	RIMS1	TMEM201	BRICD5		CD38	INPP5E		ABCB5
KCNQ3	DIP2C	IFITM3	HSP90AA1	SATB2	TNRC18	BST2		HLA-DQA1	IP6K1		ABCB6
KDM5B	ERBIN	IKZF2	IGF1	SEZ6L2	TRRAP	BTN2A1		KAT8	IRF5		ABCB7
KIF1A	FOXP1	IL18R1	IGF2	SF3B1	TSNAX	BTN2A2		CRHR1	IRF8		ABCB8
KMT2A	GABRB3	IL1RL1	IGFBP6	SFXN2	TTC28	C11ORF63		CDC71	ITGAL		ABCB9
KMT5B	GRIA1	JAM2	IREB2	SLC7A6	XKR9	C12ORF23		TLR9	JAZF1		ABCC1
MECP2	GRIP1	JMY	ISLR	SMDT1	XPOT	C12ORF60		CAMK2D	KLHL18		ABCC10
MED13L	ILF2	KAZALD1	ITM2A	SMIM4	YARS	C12ORF65		PDLIM2	LNPEP		ABCC11
MEF2C	INTS6	KBTBD11	JAZF1	SNAP91	YTHDC1	C17ORF72		PSMC3IP	LSP1		ABCC12
MSL3	IRF2BPL	KCNIP3	JMJD4	SNX19	ZDHHC5	C19ORF69		GPNMB	MARS2		ABCC2
MYT1L	KAT2B	KCNJ16	JMJD6	SPCS1	ZEB1	C1ORF86		STH	MMP24-AS1		ABCC3
NAA10	KDM5B	KCNK1	JMY	SREBF1	ZMYND11	C1QTNF4		PHF7	MTPAP		ABCC4
NFIX	KDM6A	KDM5A	KAL1	SRPK2	ZNF480	C20ORF26		SPPL2C	MUC1		ABCC5
NSD1	KMT2C	KIF5C	KCNJ6	STAB1	ZNF565	C2ORF40		DNAH1	NDFIP1		ABCC6
PACS1	LEO1	KRBOX4	KLF5	TAC3	ABCG4	C2ORF54		ITIH4	NOTCH2		ABCC8
PDHA1	MAGEL2	KSR2	KNDC1	TAF5	ACSL4	C2ORF82		STAB1	NRIP1		ABCC9
POGZ	MBOAT7	MACROD1	LPL	TMEM110-MUSTN1	ACTA2	C3ORF18		ITIH3	FAM55A		ABCD1
PPM1D	MECP2	MAGED4	LRRIQ1	TMEM219	ACTN1	C3ORF83		TUBG2	FAM55D		ABCD2
PPP2R1A	MED13	MAST1	MAP2K2	TRIM8	ADAMTS1	C4B		MAPT	ORMDL3		ABCD3
PPP2R5D	MED13L	MATN3	MAP3K2	TRMT61A	ADAMTS10	C5ORF45		BIN3	PARK7		ABCD4
PTEN	NCKAP1	MCTS1	MC4R	TSSK6	ADAMTS17	C6ORF106		NISCH	PGAP3		ABCE1
PTPN11	NLGN3	MMS22L	MGA	WBP2NL	ADAMTS3	C6ORF211			PLCL1		ABCF1
PUF60	PHF3	MPP5	MGAT4A	WDR55	ADCY7	C6ORF48			PQLC1		ABCF2
PURA	RANBP17	MR1	MIER1	XRCC3	AK9	C6ORF58			PRKCB		ABCF3
SATB2	RIMS1	MT-ND2	MRPL24	ZNF536	AKTIP	C7ORF73			PTPRK		ABCG1
SCN1A	SCN9A	MT1X	MTMR14	ZSWIM6	ALMS1	C9ORF156			RNASET2		ABCG2
SCN2A	SLC6A1	MT2A	MTMR2	SEPT3	ANKRD22	C9ORF43			RNF40		ABCG4
SCN8A	SMARCC2	MTM1	MXD1	ABCB9	AOX1	CABLES2			SBK1		ABCG5
SET	SPAST	MTRF1L	MXRA8	AC005477.1	AP3D1	CALU			SEC16A		ABCG8
SETD5	SRCAP	NDUFS3	NICN1	AC027228.1	ASAP1	CAMLG			SFMBT1		ABHD1
SLC35A2	SRSF11	NDUFS4	NIT2	ACD	ASAP2	CAPZB			CCDC101		ABHD10
SLC6A1	TCF20	NOL3	NUS1	ACTR5	ATG12	CASP16			SKAP2		ABHD11
SMAD4	TNRC6B	NPM2	P4HA1	ADAMTSL3	AUTS2	CBLN3			SLC16A10		ABHD12
SMARCA2	TRIO	NR3C1	PAPLN	AKT3	AVEN	CBX6			SPNS1		ABHD12B
SMC1A	UBN2	NR4A1	PAPOLA	AL049840.1	BIRC6	CCBL2			STAT3		ABHD13
STXBP1	UPF3B	NUDT14	PDE4D	AMBRA1	BRSK1	CCDC116			THBS3		ABHD14A
SYNGAP1	USP15	NXPH3	PDLIM2	ANKRD44	BTNL2	CCDC126			THEMIS		ABHD14B
TBL1XR1	USP7	OSBPL3	PGP	APH1A	C14ORF28	CCDC169			C11ORF10		ABHD15
TCF20	WAC	OSTN	PHF6	ARHGAP1	C17ORF49	CCDC50			TNFRSF14		ABHD16A
TCF4	WDFY3	PEG10	PMEPA1	ARL3	C7ORF60	CCDC57			TNNI2		ABHD17A
TRIO		PEX1	PNMT	ARL6IP4	CAMK4	CCDC66			TNPO3		ABHD17B
UPF3B		PFDN4	POLR3G	AS3MT	CAPN9	CD79B			TREH		ABHD17C
USP9X		PLIN2	PRADC1	ASPHD1	CCDC137	CDC16			TRIM35		ABHD2
WAC		POLQ	PRRT3	ATG13	CCDC39	CDC42SE2			TSPAN14		ABHD3
WDR45		PRKAB2	PTRHD1	ATP2A2	CCDC47	CDK2AP1			TSPAN33		ABHD4
ZBTB18		PSMA4	RAB22A	ATPAF2	CCDC84	CDO1			UBE2L3		ABHD5
ZC4H2		PSRC1	RAB3B	BAG5	CD14	CELSR2			UQCC		ABHD6
		PTHLH	RAB40C	BOLL	CELF2	CENPO			USP1		ABHD8
		QSOX2	RBM12B	BRINP2	CELSR2	CENPW			VCL		ABI1
		RADIL	RC3H1	BTBD18	CELSR3	CEP192			ZFP90		ABI2
		RASEF	RCSD1	C10ORF32	CERK	CEP250			ZFP91		ABI3
		RGS8	RNF6	C11ORF31	CHD4	CFDP1			ZMIZ1		ABI3BP
		SDIM1	SGMS2	C12ORF42	CHD5	CHAF1A					ABL1
		SEMA3G	SH3GLB2	C12ORF65	CHD8	CHMP1A					ABL2
		SERGEF	SHD	C12ORF79	CHMP2A	CHP1					ABLIM1
		SERTAD4	SIRT1	C16ORF86	CHRNG	CHRNB1					ABLIM2
		SMARCD2	SNX21	C16ORF92	CHSY1	CLDN20					ABLIM3
		SOSTDC1	SSH2	C1ORF51	CIC	CLOCK					ABR
		SPATA2	ST6GALNAC6	C1ORF54	CLCN1	CNIH4					ABRA
		SQLE	TACC3	C2ORF47	CLEC16A	CNTNAP1					ABRACL
		STRIP2	TENM1	C2ORF69	CLPX	COL9A2					ABT1
		SULT1B1	TENM3	C2ORF82	CLTCL1	COPRS					ABTB1
		TMEM56	TTBK2	C4ORF27	COL3A1	COX6B1					ABTB2
		TNFRSF12A	TTYH1	CA14	COL6A2	CPAMD8					AC000003.2
		TNS3	TXNDC17	CA8	CRYBG3	CPSF3					AC002365.1
		TPP1	UBL7	CACNA1C	CUL3	CRELD1					AC002451.1
		TSPAN33	VPS26A	CACNA1I	CUZD1	CRHR1					AC002472.1
		TXNDC9	WDR45	CACNB2	DARC	CRIM1					AC002472.13
		USP20	ZBTB26	CCDC39	DDX20	CRIPAK					AC004017.1
		VWF	ZNF134	CD14	DGCR2	CRIPT					AC004076.7
		WDPCP	ZNF385A	CD46	DICER1	CRLF3					AC004076.9
		WNT9A	ZNF596	CDC25C	DNAH9	CROCC					AC004381.6
		XAB2	ZNF654	CDK2AP1	DNMT1	CTD-2368P22.1					AC004817.1
		ZNF124	MARCH2	CENPM	DPM1	CWF19L1					AC004899.1
		ZNF385A	ABCB9	CENPT	DPYD	CXCR2					AC005003.1
		MARCH10	ABCC12	CHADL	DTX1	CYBRD1					AC005082.1
		SEPT7	ABL2	CHRM4	ESAM	CYP27A1					AC005477.1
		A2M	AC079341.1	CHRNA5	ESR2	CYTH1					AC005481.5
		ABCC12	ACOT4	CHRNB4	FAM13C	CYTL1					AC005609.1
		ABCG1	ACSBG1	CKAP5	FAM160B1	DCUN1D4					AC005841.1
		ABCG2	ACSS1	CLCN3	FAM189A2	DDX27					AC006116.20
		ABL2	ACTR1B	CLP1	FAM3D	DDX42					AC006126.3
		ACAD11	ACVR2A	CLU	FAXDC2	DDX5					AC006372.1
		ACADL	ADAM11	CNNM2	FKBPL	DDX51					AC006486.1
		ACAT2	ADNP	CNOT1	FLAD1	DDX55					AC006547.14
		ACSL6	AFF2	CNTN4	FN1	DHFR					AC006946.15
		ADAM15	AFF4	COQ10B	GFOD1	DISP2					AC007040.11
		ADAMTS2	AGT	CR1L	GLI3	DLG5					AC007204.1
		ADCY3	AIDA	CTNNA1	GLS	DNALI1					AC007382.1
		ADD1	AIMP2	CTNND1	GNAO1	DNMBP					AC007390.5
		ADH1B	AK4	CTRL	GNB2	DOC2A					AC007401.2
		AFF1	AL136115.1	CUL3	GRIN2A	DOPEY1					AC007405.2
		AGPAT2	AL591479.1	CYP17A1	GTF3C2	DROSHA					AC007431.1
		AGPAT9	ALG1	CYP26B1	GTPBP3	DYNC1I2					AC007461.1
		AGTRAP	ANAPC15	DDX28	GXYLT2	E2F1					AC007557.1
		ALAS2	ANAPC2	DFNA5	H2AFV	ECI1					AC007952.5
		ALDH1A2	ANKMY1	DGKI	HIF1A	EFCAB1					AC008060.7
		ALDH1L1	ANKRD34C	DGKZ	HIST1H1E	EIF3I					AC008132.1
		ALDH1L2	ANKRD50	DNAJC19	HIVEP3	EIF6					AC008132.13
		ALG9	ANKRD65	DND1	HTR2A	ENTPD6					AC008267.1
		ALKBH6	AP001816.1	DPEP2	HUWE1	EP400NL					AC008271.1
		ALS2CL	AP5S1	DPEP3	ICAM1	EPB41L1					AC008394.1
		ANAPC15	APAF1	DPP4	ILVBL	ERCC3					AC009403.2
		APC	API5	DRD2	INO80	ERCC6L2					AC010536.1
		APOC1	APOA1BP	DRG2	INSRR	ERGIC2					AC010547.9
		ARHGAP11B	APOBEC4	DUS2	INTS5	EVA1B					AC010642.1
		ARMCX3	AQP6	EDC4	ITM2C	EVI5					AC011239.1
		ARPC4	ARHGEF28	EFHD1	ITPR1	EXOSC10					AC011294.3
		ARPC4-TTLL3	ARHGEF3	EGR1	ITSN1	EXOSC5					AC011500.1
		ARPP19	ARL4D	ENKD1	JARID2	EXOSC9					AC011551.3
		ARRDC3	ARSJ	EP300	KDM3B	FADS1					AC011755.1
		ASAP3	ASB13	ESAM	KDM5C	FAM106A					AC011997.1
		ASPHD2	ASPHD1	ESRP2	KIAA1109	FAM114A1					AC012123.1
		ATG16L1	ATP11B	ETF1	KIAA1429	FAM160A1					AC012313.1
		ATP11A	ATRX	F2	KIAA2018	FAM208A					AC012414.1
		ATP1B1	B3GALT4	FAM53C	KLHDC1	FAM210B					AC013449.1
		ATP2B4	B3GALT6	FAM57B	KLHL17	FAM69A					AC015660.1
		B3GNT9	B4GALT2	FANCL	KMT2C	FAM83C					AC016586.1
		B4GALT2	B4GALT7	FES	KMT2D	FAM83H					AC016722.1
		BAI1	B9D1	FURIN	KPNA1	FARP2					AC016722.2
		BCAS4	BABAM1	FUT9	KRT15	FBXO17					AC016745.1
		BCAT2	BAD	FXR1	KRT20	FER					AC016757.3
		BDNF	BAI2	GDPD3	LAMA2	FEZ2					AC016885.1
		BEST1	BBX	GFOD2	LCT	FHL3					AC017028.1
		BID	BCL6	GFRA3	LDLRAD3	FLVCR2					AC017104.2
		BIN1	BEND4	GID4	LDLRAD4	FN3KRP					AC018445.1
		BRK1	BICD1	GIGYF2	LHX6	FOXE1					AC018755.1
		BRSK1	BLOC1S1	GNL3	LPAR3	FRK					AC018816.3
		C12ORF66	BRINP2	GOLGA6L4	LPHN2	FUBP1					AC019206.1
		C15ORF41	C14ORF79	GPM6A	LRP1	G6PC2					AC019294.1
		C17ORF96	C18ORF25	GRAMD1B	LRP4	GALNT1					AC020907.1
		C19ORF26	C19ORF53	GRIA1	LRP5	GBP3					AC020952.1
		C1ORF213	C1ORF222	GRIN2A	LRRC4	GCDH					AC021218.2
		C5ORF51	C1ORF61	GRM3	LUZP1	GDF5					AC021860.1
		C6ORF141	C21ORF2	HAPLN4	MAP4K4	GFER					AC022431.2
		CA11	C3ORF52	HARBI1	MECP2	GGCX					AC022498.1
		CABYR	C5ORF51	HARS	METTL14	GIT1					AC023590.1
		CACNB1	C5ORF55	HARS2	MGME1	GNA12					AC023632.1
		CALM1	C9ORF116	HCN1	MIF	GNS					AC024257.1
		CALM2	C9ORF16	HIRIP3	MKI67	GOPC					AC024580.1
		CBLB	CA4	HSPA9	MKL2	GPR126					AC025287.1
		CCDC89	CACNA1H	HSPD1	MPG	GPR156					AC026740.1
		CCDC92	CALB1	HSPE1	MYBPHL	GPR19					AC027228.1
		CCL3	CAMK2G	HYKK	MYH11	GPSM1					AC027307.3
		CCL4	CASQ2	IGSF9B	MYO18A	GRPEL1					AC027763.2
		CCL4L2	CCDC14	IK	MYOF	GSDMC					AC062017.1
		CCND2	CCDC71	IMMP2L	MYOZ2	HAGHL					AC068620.1
		CCND3	CDC42BPA	IREB2	NALCN	HEMK1					AC069547.1
		CCNF	CDH13	ITIH1	NAP1L2	HEY2					AC069547.2
		CDC42	CDK16	ITIH3	NCAN	HIVEP3					AC073343.1
		CDK16	CFL1	ITIH4	NCKIPSD	HLA-DQA2					AC073657.1
		CDK2AP1	CGGBP1	KCNB1	NFASC	HLA-DQB1					AC074091.13
		CERKL	CGN	KCNJ13	NHS	HP1BP3					AC074212.3
		CH25H	CHCHD5	KCTD13	NIP7	IAH1					AC074389.6
		CHST1	CHD2	KDM4A	NIPAL3	IL17RC					AC078925.1
		CHST7	CHORDC1	KMT2E	NIPBL	IL23A					AC079354.1
		CISD2	CHRD	LCAT	NOS3	IMP3					AC079602.1
		CKS1B	CHRDL1	LRP1	NPRL2	INO80E					AC079612.1
		CLASP1	CINP	LRRC48	NRXN1	INPP5B					AC090427.1
		CLCN3	CKMT2	LRRIQ3	NUP214	INPP5E					AC090616.2
		CLTCL1	CLDN12	LUZP2	NVL	IPP					AC091801.1
		CNOT6L	CLEC11A	MAD1L1	PAQR8	IPPK					AC092675.3
		CNTNAP3	CLEC14A	MAN2A1	PAQR9	ISLR2					AC092687.4
		COG7	CLEC2L	MAPK3	PAX5	ITIH4					AC092811.1
		COL24A1	CLEC3B	MARS2	PCDHAC2	ITPR3					AC092964.2
		COL5A3	CLN6	MAU2	PI15	KANSL1					AC093323.1
		COQ10A	CLVS1	MDK	PIK3C2B	KCNJ12					AC093802.1
		CORT	CNN1	MED19	PLEKHH2	KCTD9					AC104057.1
		CP	CNOT6	MEF2C	PML	KHNYN					AC104472.1
		CPD	COL16A1	MMP16	POGZ	KIAA0753					AC104667.3
		CPED1	COL4A3BP	MPHOSPH9	PRRC2C	KIAA1462					AC104794.4
		CTPS2	COL5A1	MPP6	PRSS38	KIAA1467					AC104809.3
		CX3CL1	COL5A3	MSANTD2	PRTG	KIAA1614					AC105020.1
		CYP4F12	COL9A2	MSL2	PSMC2	KLHL24					AC106873.4
		CYSLTR1	COPE	MUSTN1	PSMD2	KLRG1					AC106876.2
		CYTL1	COQ10A	MYO15A	PTK2B	KNOP1					AC107021.1
		DBNDD1	CORO1C	MYO1A	PTPRG	KPNA6					AC109829.1
		DCAF16	COX5A	NAGA	PUF60	L3MBTL3					AC110619.2
		DCDC1	COX7A1	NCAN	PYCARD	LAMA5					AC110771.1
		DCT	COX8A	NCK1	RAD54L2	LAMC1					AC110781.3
		DFNB31	CPLX1	NDUFA13	RARG	LIN28B					AC112693.2
		DGKG	CPLX2	NDUFA2	RASGRP1	LMF1					AC112715.2
		DGKZ	CPNE8	NEK1	RASSF5	LOX					AC116407.2
		DHRS3	CPNE9	NEK4	RB1CC1	LRP5					AC117395.1
		DLK2	CPSF6	NFATC3	RBP3	LRRC36					AC126614.1
		DNAJB5	CREBRF	NGEF	RELN	LRRC37A					AC127496.1
		DNAJB6	CRIP2	NISCH	RHBDF1	LRRC37A2					AC131097.4
		DNAJC28	CRLF1	NOSIP	RRP1B	LRRC45					AC132216.1
		DNALI1	CSRP1	NRGN	RTTN	LRRC69					AC132872.2
		DOK5	CTR9	NRN1L	RUNX3	LRRFIP2					AC135178.1
		DPYD	CXORF57	NT5C2	RYR3	LRRK1					AC135983.2
		DPYSL3	CXXC4	NUTF2	SCRN1	LSAMP					AC136604.1
		DUOX1	CYB5D2	NXPH4	SERPINI1	LTBP1					AC138393.1
		DUSP1	CYB5R1	OGFOD2	SETD1A	LTBP2					AC138647.1
		DUSP14	CYS1	OSBPL3	SGSM2	LUZP1					AC138655.1
		DUSP27	DAAM1	OTUD7B	SH3TC2	LY6G5B					AC138969.4
		DUSP6	DAB1	PARD6A	SHANK1	LYZ					AC139100.2
		DYM	DALRD3	PBRM1	SLC6A17	MAFF					AC140061.12
		DYNC1LI1	DBNL	PBX4	SLIT2	MAN2C1					AC140481.2
		DYNLL2	DCP2	PCCB	SLIT3	MANF					AC145676.2
		DZIP1	DEAF1	PCDHA1	SLMO2	MAP2K2					AC187652.1
		EBP	DGKD	PCDHA10	SMAD7	MAP3K3					AC226150.4
		ECI2	DHDDS	PCDHA2	SMARCC2	MAP6D1					ACAA1
		EEF2K	DNAH11	PCDHA3	SQLE	MAPRE1					ACAA2
		EFNA1	DNAJA4	PCDHA4	SSBP3	MAST2					ACACA
		EIF3K	DNAJC4	PCDHA5	ST3GAL6	MEAF6					ACACB
		ELOVL7	DNAJC5G	PCDHA6	STAC2	MEGF9					ACAD10
		ELP5	DNASE1L1	PCDHA7	STAG1	METRN					ACAD8
		EML3	DNM3	PCDHA8	STT3B	METTL21B					ACAD9
		ENSA	DOLK	PITPNM2	SULT1B1	METTL8					ACADL
		ENTPD7	DSEL	PLA2G15	SYNE1	MFAP2					ACADM
		EPB41L3	DTWD1	PLCB2	SYT9	MFGE8					ACADS
		EPHB1	DUSP28	PLCH2	SZT2	MGAT3					ACADSB
		ERVMER34-1	E2F1	PLCL1	TAF13	MGMT					ACADVL
		ETNPPL	EFHD2	PLEKHO1	TANC2	MGST3					ACAN
		ETS1	EGFL7	PODXL	TBC1D10B	MICAL1					ACAP1
		ETS2	EIF2AK2	PPP1R13B	TBC1D14	MIER1					ACAP2
		ETV5	ELK4	PPP2R3A	TCP11L2	MLST8					ACAP3
		EVA1C	ELOVL6	PPP4C	TGM2	MMP24					ACAT1
		EXTL1	EMILIN3	PRKD1	TINF2	MOGS					ACAT2
		EZH1	ENHO	PRR12	TLK1	MOXD1					ACBD3
		FABP3	EPB42	PRRG2	TLK2	MPHOSPH6					ACBD4
		FADS3	EPHA6	PSKH1	TLR7	MSH5					ACBD5
		FAM127C	EPHB1	PSMA4	TNFRSF13C	MSL1					ACBD6
		FAM161A	ERBB4	PSMB10	TONSL	MTCH2					ACBD7
		FAM211A	ERCC1	PSMD6	TP53I13	MTMR11					ACCS
		FAM49B	EXTL1	PTGIS	TPR	MTOR					ACCSL
		FAM78A	F2R	PTN	TRAK1	MXD3					ACD
		FAM84B	F7	PTPRF	TRH	MYBL2					ACE
		FBLN7	FAM131B	PUS7	TTPA	MYO1F					ACE2
		FBXL8	FAM134C	REEP2	TUB	NARFL					ACER1
		FCHSD1	FAM149A	RERE	UBQLN1	NBEAL1					ACER2
		FDPS	FAM184B	RFTN2	UBR5	NBPF1					ACER3
		FHL2	FAM211A	RGS6	UNC13C	NCOA1					ACHE
		FKBP5	FAM69B	RILPL2	URB2	NDUFAF1					ACIN1
		FLYWCH2	FAM78A	RRAS	USP10	NECAB3					ACKR2
		FOXG1	FAM98A	SBNO1	VPS13C	NEK9					ACKR3
		FOXQ1	FAM98B	SCAF1	WARS	NGEF					ACKR4
		FPGT-TNNI3K	FBXO9	SDCCAG8	WIZ	NINJ1					ACLY
		FRMPD2	FBXW5	SERPING1	XPO7	NINL					ACMSD
		FYTTD1	FEM1B	SETD8	XPR1	NOC3L					ACN9
		GALNT15	FEM1C	SGSM2	ZNF407	NOL8					ACO1
		GALNT16	FEZ1	SHISA8	ZNF536	NOL9					ACO2
		GAP43	FIS1	SHMT2	ZNF607	NOV					ACOT1
		GCK	FKBP14	SLC12A4		NPR3					ACOT11
		GDPD1	FKBP8	SLC32A1		NTAN1					ACOT12
		GFM1	FLYWCH2	SLC35G2		NTN5					ACOT13
		GFRA1	FMR1	SLC38A7		NUCB2					ACOT2
		GGA2	FNDC3A	SLC39A8		NUPR1L					ACOT4
		GGT5	FNDC4	SLC45A1		NUS1					ACOT6
		GIMAP6	FNDC5	SLC4A10		NUSAP1					ACOT7
		GIMAP7	FNIP2	SLC7A6OS		OCIAD1					ACOT8
		GIMAP8	FPGS	SMG6		OTUD1					ACOT9
		GINS2	FRAT1	SREBF2		P4HA2					ACOX1
		GLB1L2	FSCN1	SRR		PABPC1L					ACOX2
		GLCE	FTCDNL1	STAC3		PAPD7					ACOX3
		GLIPR1	GABRA5	STAG1		PARP10					ACOXL
		GLYR1	GALE	STAT6		PARP6					ACP1
		GRAMD4	GALNTL5	SUGP1		PBLD					ACP2
		GRM2	GAREM	TAOK2		PCDHB16					ACP5
		GSTO2	GFPT1	TBC1D5		PCNA					ACP6
		GTF3A	GHR	TBX6		PCSK1					ACPL2
		GXYLT2	GIMAP6	TCF20		PCYOX1L					ACPP
		H2AFJ	GJA5	TCF4		PDF					ACPT
		HAPLN2	GNG7	THAP11		PDLIM4					ACR
		HCN4	GNPTG	THOC7		PEMT					ACRBP
		HERPUD1	GPATCH2L	TLE1		PENK					ACRC
		HES1	GPR37L1	TLE3		PET112					ACRV1
		HEXIM1	GPRIN3	TM6SF2		PFKFB2					ACSBG1
		HGS	GPX4	TMCO6		PHLDB3					ACSBG2
		HID1	GRIN3A	TMEM110		PIGP					ACSF2
		HIST1H1D	GSTZ1	TMEM194A		PINLYP					ACSF3
		HIST1H2AK	GUK1	TMTC1		PIP4K2A					ACSL1
		HIST1H3H	GXYLT1	TMX2		PIP4K2B					ACSL3
		HIST2H2AB	HAP1	TNFRSF13C		PITX1					ACSL4
		HIST2H3D	HDAC9	TOM1L2		PLA2G4C					ACSL5
		HIVEP2	HELZ	TRANK1		PLEC					ACSL6
		HLA-A	HNRNPH3	TSNARE1		PLEKHA1					ACSM1
		HMGCS1	HNRNPU	TSNAXIP1		PLEKHM1					ACSM2A
		HSF4	HOOK1	TSR1		PMPCA					ACSM2B
		HSPA8	HPSE2	TYW5		PNKD					ACSM3
		ICMT	HR	USMG5		PNP					ACSM4
		ID2	HSD17B8	VPS45		POLG					ACSM5
		IDI1	HSPA12B	VRK2		PRR12					ACSS1
		IFITM2	HSPA4L	VSIG2		PRRG2					ACSS2
		IFT81	HSPH1	WBP1L		PRSS45					ACSS3
		IGDCC4	IDH2	YPEL3		PSCA					ACTA1
		IGF1R	IFFO1	YPEL4		PSMB3					ACTA2
		IGF2R	IGIP	ZDHHC5		PSMC3					ACTB
		IGFBP5	IKZF5	ZFYVE21		PSPH					ACTC1
		IL34	IL13RA2	ZMAT2		PSRC1					ACTG1
		IL4R	IL17D	ZNF408		PTCH1					ACTG2
		INSR	INO80B	ZNF804A		PTGR2					ACTL6A
		IP6K3	INO80D	ZSCAN2		PTPRJ					ACTL6B
		ITGB1BP1	INSIG2			QSOX2					ACTL7A
		ITGB4	INTS7			R3HCC1L					ACTL7B
		ITGB8	INTU			RAF1					ACTL8
		ITIH2	IQCJ			RAPSN					ACTL9
		IZUMO4	IRF6			RASIP1					ACTN1
		JAK3	ITIH2			RBMXL1					ACTN2
		JKAMP	JRKL			RFT1					ACTN4
		JUP	KCNH7			RHCE					ACTR10
		KCNS3	KDM5A			RHD					ACTR1A
		KIF19	KIAA0922			RHOT1					ACTR1B
		KIF9	KIFC2			RIMKLB					ACTR2
		KIFC3	KLF13			RMDN1					ACTR3
		KLF10	KPNB1			RMI1					ACTR3B
		KLF15	KREMEN2			RMND1					ACTR3C
		L1CAM	LACTB			RNPS1					ACTR5
		LAMB3	LAMTOR1			ROGDI					ACTR6
		LBH	LARP4			RP11-268J15.5					ACTR8
		LCORL	LCMT2			RPL13					ACTRT1
		LEF1	LCOR			RPS6KL1					ACTRT2
		LMAN1	LDB1			RPS9					ACTRT3
		LMOD3	LMO2			RQCD1					ACVR1
		LOX	LOH12CR2			RRAS2					ACVR1B
		LOXHD1	LONRF3			RRBP1					ACVR1C
		LPAR6	LOX			RRP15					ACVR2A
		LRFN4	LRRC17			RUFY2					ACVR2B
		LYPD5	LRTM2			S100A1					ACVRL1
		MAFG	LYNX1			SAAL1					ACY1
		MANBA	LYRM4			SAR1B					ACY3
		MAPK14	MAMSTR			SCAND1					ACYP1
		MAPK8IP3	MANBAL			SCFD1					ACYP2
		MARCO	MAP4K2			SDCCAG3					ADA
		MARVELD2	MATN2			SDHA					ADAD1
		MC4R	MBNL1			SEC16A					ADAD2
		MCHR1	MCRS1			SEC31B					ADAL
		MCM6	MDGA2			SERGEF					ADAM10
		MDK	MED28			SERPINF1					ADAM11
		MECOM	MED29			SETD9					ADAM12
		MED13L	MEIS3			SF3A3					ADAM15
		MED16	METRN			SFMBT1					ADAM17
		METTL7B	MKLN1			SH3YL1					ADAM19
		MMD2	MMAA			SHMT1					ADAM2
		MRPS6	MOB1B			SIRT6					ADAM20
		MT-ATP6	MPDU1			SLC11A2					ADAM21
		MT-CO1	MPP5			SLC13A4					ADAM22
		MT-CO2	MRGBP			SLC22A3					ADAM23
		MT-CO3	MRPS30			SLC22A5					ADAM28
		MT-CYB	MTMR11			SLC39A13					ADAM29
		MT-ND6	MYADML2			SLC39A5					ADAM30
		MT1M	MYL5			SLC44A2					ADAM32
		MVP	N4BP2			SLC6A12					ADAM33
		MYCT1	N4BP3			SMC2					ADAM7
		MYT1	NAA15			SMOC2					ADAM8
		N4BP2	NANOS1			SMPD2					ADAM9
		NAGS	NAP1L1			SMYD4					ADAMDEC1
		NBPF24	NBEAL1			SNAP47					ADAMTS1
		NCKIPSD	NDRG2			SNTB2					ADAMTS10
		NDNL2	NECAB3			SNX15					ADAMTS12
		NDRG1	NEU4			SOHLH2					ADAMTS13
		NDRG4	NLGN1			SOWAHB					ADAMTS14
		NDUFAF6	NLRX1			SOX8					ADAMTS15
		NECAB3	NOL4			SPG20					ADAMTS16
		NEO1	NPM2			SPHK2					ADAMTS17
		NETO2	NRSN1			SPIN1					ADAMTS18
		NEUROD6	NT5M			SPSB1					ADAMTS19
		NGFR	NTNG2			SPTY2D1					ADAMTS2
		NHLRC1	NUDT18			SRD5A3					ADAMTS20
		NISCH	NUDT22			SSH2					ADAMTS3
		NKD2	NUFIP2			STK32B					ADAMTS4
		NLRP1	NUMB			STK36					ADAMTS5
		NME5	OMG			STRA13					ADAMTS6
		NMU	OTUD4			SUPT3H					ADAMTS7
		NOS1AP	P2RX6			SYCE2					ADAMTS8
		NOVA2	P4HTM			SYNGR3					ADAMTS9
		NPHP3	PAPD5			SYTL2					ADAMTSL1
		NQO1	PARD6G			TBKBP1					ADAMTSL2
		NR1D1	PARM1			TBX2					ADAMTSL3
		NRARP	PDDC1			TBX6					ADAMTSL4
		NREP	PEAK1			TC2N					ADAMTSL4-AS1
		NTM	PEG10			TET2					ADAMTSL5
		OAT	PELI3			TEX264					ADAP1
		OCRL	PEMT			THUMPD1					ADAP2
		OLFM1	PEX10			THUMPD3					ADAR
		OLR1	PFDN1			TICRR					ADARB1
		OPHN1	PGAP1			TIPIN					ADARB2
		OPRM1	PGRMC2			TLCD2					ADAT1
		OSBPL11	PHB2			TM2D3					ADAT2
		OSBPL6	PHYH			TMBIM1					ADC
		OSMR	PHYHD1			TMBIM4					ADCK1
		OTOS	PIK3IP1			TMEM106B					ADCK2
		OTX1	PIKFYVE			TMEM165					ADCK3
		P2RY12	PIP5KL1			TMEM173					ADCK4
		PABPN1	PITPNB			TMEM180					ADCK5
		PACSIN2	PKMYT1			TMEM184A					ADCY1
		PCBP3	PLXNC1			TMEM241					ADCY10
		PCIF1	PMF1			TMTC4					ADCY2
		PDK4	PNPLA7			TNRC6A					ADCY3
		PENK	PPAT			TOM1					ADCY4
		PEX11A	PPM1A			TOMM34					ADCY5
		PHC3	PPP1R12C			TPCN2					ADCY6
		PHF19	PPP1R15B			TRIM63					ADCY7
		PI16	PPP1R1A			TRIM7					ADCY8
		PIANP	PPP1R1B			TRIOBP					ADCY9
		PINK1	PPP2R4			TSEN15					ADCYAP1
		PKIG	PPTC7			TSFM					ADCYAP1R1
		PLA2G12A	PQLC1			TTC3					ADD1
		PLA2G5	PRDX6			TWIST2					ADD2
		PLCXD2	PRICKLE2			TXN					ADD3
		PLIN3	PRKCDBP			UBE2Z					ADGB
		PLK1	PRODH			UBE3D					ADH1A
		PMAIP1	PSD			UGDH					ADH1B
		POC5	PSENEN			UGGT1					ADH4
		POLR1E	PTBP3			UPF3A					ADH5
		PPIA	PTER			UQCC1					ADH6
		PPM1K	PTGES2			UQCC2					ADH7
		PPP1R3E	PTP4A1			USP36					ADHFE1
		PPP1R7	PUM2			UTP11L					ADI1
		PRELID2	PUS7L			VAMP5					ADIG
		PRKAR1A	PYCRL			VANGL2					ADIPOQ
		PROM1	PYDC1			VILL					ADIPOR1
		PROSER1	QARS			WDR24					ADIPOR2
		PRR18	RAB11FIP1			WDR78					ADIRF
		PRRG1	RAB39A			WNT2B					ADK
		PRRT1	RAB3C			YEATS4					ADM
		PSMG3	RAB3IP			YJEFN3					ADM2
		PTGDR	RAB5C			YPEL3					ADM5
		PTGS1	RAB8B			YWHAB					ADNP
		PTK2B	RABL5			ZBTB24					ADNP2
		PTMS	RALGPS2			ZBTB38					ADO
		PTPDC1	RAMP2			ZC2HC1C					ADORA1
		PTPN23	RAMP3			ZCCHC24					ADORA2A
		PTPRU	RASA1			ZFP1					ADORA2B
		PXN	RBFOX2			ZNF213					ADORA3
		PYDC1	RC3H2			ZNF575					ADPGK
		PYGB	RCN1			ZNF585B					ADPRH
		RAE1	REEP2			ZNF638					ADPRHL1
		RALGDS	RERGL			ZNF697					ADPRHL2
		RASL10A	RETSAT			ZNF774					ADPRM
		RASSF3	RFX3			ZNF788					ADRA1A
		RASSF5	RILP			ZNF98					ADRA1B
		RBL2	RMND5A								ADRA1D
		RC3H1	RNASE1								ADRA2A
		RCL1	RNF111								ADRA2B
		RDH11	RNF150								ADRA2C
		RDH12	RNF166								ADRB1
		RERGL	RNF25								ADRB2
		RFC5	RNF38								ADRB3
		RFTN1	RORA								ADRBK1
		RGS1	RPE								ADRBK2
		RHBDL3	RPS26								ADRM1
		RHCG	RPS6KA4								ADSL
		RHOBTB2	RSBN1								ADSS
		RHOBTB3	RTN4R								ADSSL1
		RIMS1	RYBP								ADTRP
		RNASE2	S100A1								AE000662.92
		RND3	SACM1L								AEBP1
		RNF112	SAMD4A								AEBP2
		ROCK2	SAPCD2								AEN
		ROM1	SCN1B								AES
		RPRD2	SCN9A								AF131215.5
		RPS6KA2	SCRT1								AF165138.7
		RPS6KA3	SEC14L2								AFAP1
		RPS6KA5	SEC63								AFAP1L1
		RTKN	SEL1L								AFAP1L2
		RTN4	SELENBP1								AFF1
		RTN4R	SELPLG								AFF2
		S100A8	SEMA3G								AFF3
		S100A9	SEMA7A								AFF4
		S100PBP	SEPW1								AFG3L2
		SALL3	SERTM1								AFM
		SBK1	SESTD1								AFMID
		SC5D	SFXN5								AFP
		SCG2	SGSM2								AFTPH
		SCG3	SHISA4								AGA
		SEC11C	SHOC2								AGAP1
		SERPINA3	SKIDA1								AGAP10
		SERTAD2	SLC13A5								AGAP2
		SESTD1	SLC22A10								AGAP3
		SET	SLC25A10								AGAP4
		SETD8	SLC25A30								AGAP5
		SFXN5	SLC25A33								AGAP6
		SGSH	SLC25A45								AGAP7
		SH3BP1	SLC25A6								AGAP8
		SHMT1	SLC27A4								AGAP9
		SIGLEC10	SLC2A11								AGBL1
		SIMC1	SLC30A10								AGBL2
		SIN3B	SLC35B2								AGBL3
		SLC11A1	SLC35F2								AGBL4
		SLC13A5	SLC35F3								AGBL5
		SLC14A1	SLC35G1								AGER
		SLC16A1	SLC38A5								AGFG1
		SLC20A1	SLC39A13								AGFG2
		SLC25A1	SLC48A1								AGGF1
		SLC25A21-AS1	SLC5A3								AGK
		SLC25A38	SLC6A11								AGL
		SLC26A11	SLC6A13								AGMAT
		SLC26A9	SLCO2A1								AGMO
		SLC30A7	SLFN5								AGO1
		SLC35G1	SLITRK4								AGO2
		SLC46A3	SMEK2								AGO3
		SLC52A3	SMG1								AGO4
		SLC6A8	SMIM19								AGPAT1
		SLC7A10	SMNDC1								AGPAT2
		SLC7A3	SNN								AGPAT3
		SLC8B1	SNRNP48								AGPAT4
		SLCO4A1	SNTA1								AGPAT5
		SMAD9	SOCS2								AGPAT6
		SMARCA2	SOS1								AGPAT9
		SMG6	SPG7								AGPS
		SMIM13	SPHK2								AGR2
		SMIM18	SPICE1								AGR3
		SMOC1	SPRY3								AGRN
		SNX25	SREK1								AGRP
		SOCS3	SSBP4								AGT
		SOHLH1	ST6GALNAC1								AGTPBP1
		SORT1	STX6								AGTR1
		SPATA17	SUMF2								AGTR2
		SPATA2L	SYTL5								AGTRAP
		SPEF1	TACR3								AGXT
		SPRY4	TAF10								AGXT2
		SRA1	TAOK1								AHCTF1
		SSR1	TCF4								AHCY
		STARD4	TCN2								AHCYL1
		STEAP4	TCTA								AHCYL2
		STK17B	TIAL1								AHDC1
		STK24	TIMP2								AHI1
		SUMO1	TLK1								AHNAK
		SUN2	TMEM125								AHNAK2
		SVEP1	TMEM129								AHR
		SYNRG	TMEM177								AHRR
		TAC1	TMEM18								AHSA1
		TAF10	TMEM196								AHSA2
		TAF13	TMEM200B								AHSG
		TAGAP	TMEM235								AHSP
		TAGLN2	TMEM26								AICDA
		TAS2R3	TMEM38A								AIDA
		TBC1D2	TMF1								AIF1
		TCEAL7	TNKS								AIF1L
		TERF2	TNKS2								AIFM1
		TGM2	TNNT1								AIFM2
		TGOLN2	TNS3								AIFM3
		TIMM17A	TOX3								AIG1
		TMEM100	TRAF5								AIM1
		TMEM155	TRAPPC2L								AIM1L
		TMEM167B	TRIP12								AIM2
		TMEM169	TRMT5								AIMP1
		TMEM176B	TRMT61A								AIMP2
		TMEM209	TRPC4								AIP
		TMEM245	TSPAN2								AIPL1
		TMEM38A	TSTA3								AIRE
		TMEM44	TTLL6								AJAP1
		TMEM52B	TTN								AJUBA
		TMEM63C	TUBGCP6								AK1
		TMSB4X	TXLNG								AK2
		TNFRSF6B	TYW3								AK3
		TNFSF10	TYW5								AK4
		TNXB	UGGT1								AK5
		TOMM22	ULK3								AK7
		TRIB2	UPF2								AK8
		TRIM27	UQCRQ								AK9
		TRIM54	USP12								AKAP1
		TRIM62	USP46								AKAP10
		TRIP12	VAT1L								AKAP11
		TRO	VCPIP1								AKAP12
		TRPC3	VLDLR								AKAP13
		TRPV1	VPS51								AKAP14
		TSPAN19	VWA7								AKAP17A
		TTC32	WASL								AKAP2
		TTC38	WDR13								AKAP3
		TXNDC17	WNK3								AKAP4
		TXNDC5	WWC2								AKAP5
		TXNIP	XPO1								AKAP6
		TXNL4B	XPO7								AKAP7
		TYW5	XPOT								AKAP8
		UBE2F	XXYLT1								AKAP8L
		UPF1	ZBED6								AKAP9
		UPP2	ZBTB44								AKIP1
		UQCRB	ZBTB8B								AKIRIN1
		USP49	ZC3H11A								AKIRIN2
		UST	ZC3HAV1								AKNA
		UTRN	ZDHHC24								AKNAD1
		VNN2	ZMAT3								AKR1A1
		VSIG4	ZNF197								AKR1B1
		VWDE	ZNF215								AKR1B10
		WASF2	ZNF446								AKR1B15
		WBP2NL	ZNF460								AKR1C1
		WDR19	ZNF483								AKR1C2
		WEE1	ZNF507								AKR1C3
		WIPF1	ZNF518B								AKR1C4
		WIPF3	ZNF615								AKR1D1
		WNT7A	ZNF747								AKR1E2
		WSB2	ZNF770								AKR7A2
		XPO4	ZNF808								AKR7A3
		YPEL1	ZNF831								AKT1
		ZBTB16	ZNF835								AKT1S1
		ZC3H12B	ZNF98								AKT2
		ZKSCAN8	ZSCAN1								AKT3
		ZMAT2									AKTIP
		ZMPSTE24									AL033381.1
		ZMYM3									AL078585.1
		ZNF189									AL079342.1
		ZNF385D									AL117190.3
		ZNF442									AL118506.1
		ZNF488									AL132989.1
		ZNF652									AL133262.1
		ZNF665									AL133318.1
		ZNF708									AL133373.1
		ZNF726									AL133481.1
		ZNF766									AL136531.1
		ZNF827									AL137798.1
		ZRANB3									AL138847.1
		ZSCAN18									AL139147.1
											AL158091.1
											AL158147.2
											AL160274.1
											AL161915.1
											AL162431.1
											AL353791.1
											AL354718.1
											AL354808.2
											AL355149.2
											AL355390.1
											AL355490.1
											AL357673.1
											AL358813.2
											AL359091.2
											AL359195.1
											AL359878.1
											AL360004.1
											AL450307.1
											AL589739.1
											AL590452.1
											AL590483.1
											AL590560.1
											AL590708.2
											AL590822.2
											AL591479.1
											AL592284.1
											AL627309.1
											AL645728.1
											AL645730.2
											AL807752.1
											AL953854.2
											ALAD
											ALAS1
											ALAS2
											ALB
											ALCAM
											ALDH16A1
											ALDH18A1
											ALDH1A1
											ALDH1A2
											ALDH1A3
											ALDH1B1
											ALDH1L1
											ALDH1L2
											ALDH2
											ALDH3A1
											ALDH3A2
											ALDH3B1
											ALDH3B2
											ALDH4A1
											ALDH5A1
											ALDH6A1
											ALDH7A1
											ALDH8A1
											ALDH9A1
											ALDOA
											ALDOB
											ALDOC
											ALG1
											ALG10
											ALG10B
											ALG11
											ALG12
											ALG13
											ALG14
											ALG1L
											ALG2
											ALG3
											ALG5
											ALG6
											ALG8
											ALG9
											ALK
											ALKBH1
											ALKBH2
											ALKBH3
											ALKBH4
											ALKBH5
											ALKBH6
											ALKBH7
											ALKBH8
											ALLC
											ALMS1
											ALOX12
											ALOX12B
											ALOX15
											ALOX15B
											ALOX5
											ALOX5AP
											ALOXE3
											ALPI
											ALPK1
											ALPK2
											ALPK3
											ALPL
											ALPP
											ALPPL2
											ALS2
											ALS2CL
											ALS2CR11
											ALS2CR12
											ALX1
											ALX3
											ALX4
											ALYREF
											AMACR
											AMBN
											AMBP
											AMBRA1
											AMD1
											AMDHD1
											AMDHD2
											AMELX
											AMER1
											AMER2
											AMER3
											AMFR
											AMH
											AMHR2
											AMICA1
											AMIGO1
											AMIGO2
											AMMECR1
											AMMECR1L
											AMN
											AMN1
											AMOT
											AMOTL1
											AMOTL2
											AMPD1
											AMPD2
											AMPD3
											AMPH
											AMT
											AMY1A
											AMY1B
											AMY1C
											AMY2A
											AMY2B
											AMZ1
											AMZ2
											ANAPC1
											ANAPC10
											ANAPC11
											ANAPC13
											ANAPC15
											ANAPC16
											ANAPC2
											ANAPC4
											ANAPC5
											ANAPC7
											ANG
											ANGEL1
											ANGEL2
											ANGPT1
											ANGPT2
											ANGPT4
											ANGPTL1
											ANGPTL2
											ANGPTL3
											ANGPTL4
											ANGPTL5
											ANGPTL6
											ANGPTL7
											ANK1
											ANK2
											ANK3
											ANKAR
											ANKDD1A
											ANKDD1B
											ANKEF1
											ANKFN1
											ANKFY1
											ANKH
											ANKHD1
											ANKIB1
											ANKK1
											ANKLE1
											ANKLE2
											ANKMY1
											ANKMY2
											ANKRA2
											ANKRD1
											ANKRD10
											ANKRD11
											ANKRD12
											ANKRD13A
											ANKRD13B
											ANKRD13C
											ANKRD13D
											ANKRD16
											ANKRD17
											ANKRD18A
											ANKRD18B
											ANKRD2
											ANKRD20A1
											ANKRD20A2
											ANKRD20A3
											ANKRD20A4
											ANKRD22
											ANKRD23
											ANKRD24
											ANKRD26
											ANKRD27
											ANKRD28
											ANKRD29
											ANKRD30A
											ANKRD30B
											ANKRD30BL
											ANKRD31
											ANKRD32
											ANKRD33
											ANKRD33B
											ANKRD34A
											ANKRD34B
											ANKRD34C
											ANKRD35
											ANKRD36
											ANKRD36C
											ANKRD37
											ANKRD39
											ANKRD40
											ANKRD42
											ANKRD44
											ANKRD45
											ANKRD46
											ANKRD49
											ANKRD50
											ANKRD52
											ANKRD53
											ANKRD54
											ANKRD55
											ANKRD6
											ANKRD61
											ANKRD62
											ANKRD63
											ANKRD65
											ANKRD66
											ANKRD7
											ANKRD9
											ANKS1A
											ANKS1B
											ANKS3
											ANKS4B
											ANKS6
											ANKUB1
											ANKZF1
											ANLN
											ANO1
											ANO10
											ANO2
											ANO3
											ANO4
											ANO5
											ANO6
											ANO7
											ANO8
											ANO9
											ANP32A
											ANP32B
											ANP32D
											ANP32E
											ANPEP
											ANTXR1
											ANTXR2
											ANTXRL
											ANXA1
											ANXA10
											ANXA11
											ANXA13
											ANXA2
											ANXA2R
											ANXA3
											ANXA4
											ANXA5
											ANXA6
											ANXA7
											ANXA8
											ANXA8L1
											ANXA8L2
											ANXA9
											AOAH
											AOC1
											AOC2
											AOC3
											AOX1
											AP000322.53
											AP000322.54
											AP000350.4
											AP000679.2
											AP000695.1
											AP000708.1
											AP000769.1
											AP000783.1
											AP000867.1
											AP000974.1
											AP001055.1
											AP001350.1
											AP001468.1
											AP001579.1
											AP001631.10
											AP001816.1
											AP001885.1
											AP003062.1
											AP003068.6
											AP003733.1
											AP003774.4
											AP006621.5
											AP1AR
											AP1B1
											AP1G1
											AP1G2
											AP1M1
											AP1M2
											AP1S1
											AP1S2
											AP1S3
											AP2A1
											AP2A2
											AP2B1
											AP2M1
											AP2S1
											AP3B1
											AP3B2
											AP3D1
											AP3M1
											AP3M2
											AP3S1
											AP3S2
											AP4B1
											AP4E1
											AP4M1
											AP4S1
											AP5B1
											AP5M1
											AP5S1
											AP5Z1
											APAF1
											APBA1
											APBA2
											APBA3
											APBB1
											APBB1IP
											APBB2
											APBB3
											APC
											APC2
											APCDD1
											APCDD1L
											APCS
											APEH
											APEX1
											APEX2
											APH1A
											APH1B
											API5
											APIP
											APLF
											APLN
											APLNR
											APLP1
											APLP2
											APMAP
											APOA1
											APOA1BP
											APOA2
											APOA4
											APOA5
											APOB
											APOBEC2
											APOBEC3A
											APOBEC3B
											APOBEC3C
											APOBEC3D
											APOBEC3F
											APOBEC3G
											APOBEC3H
											APOBEC4
											APOBR
											APOC1
											APOC2
											APOC3
											APOD
											APOE
											APOF
											APOH
											APOL1
											APOL2
											APOL3
											APOL4
											APOL5
											APOL6
											APOLD1
											APOM
											APOO
											APOOL
											APOPT1
											APP
											APPBP2
											APPL1
											APPL2
											APRT
											APTX
											AQP1
											AQP10
											AQP11
											AQP12A
											AQP12B
											AQP2
											AQP3
											AQP4
											AQP5
											AQP6
											AQP7
											AQP8
											AQP9
											AQPEP
											AQR
											AR
											ARAF
											ARAP1
											ARAP2
											ARAP3
											ARC
											ARCN1
											AREG
											AREGB
											AREL1
											ARF1
											ARF3
											ARF4
											ARF5
											ARF6
											ARFGAP1
											ARFGAP2
											ARFGAP3
											ARFGEF1
											ARFGEF2
											ARFIP1
											ARFIP2
											ARFRP1
											ARG1
											ARG2
											ARGFX
											ARGLU1
											ARHGAP1
											ARHGAP10
											ARHGAP11A
											ARHGAP11B
											ARHGAP12
											ARHGAP15
											ARHGAP17
											ARHGAP18
											ARHGAP19
											ARHGAP19-SLIT1
											ARHGAP20
											ARHGAP21
											ARHGAP22
											ARHGAP23
											ARHGAP24
											ARHGAP25
											ARHGAP26
											ARHGAP27
											ARHGAP28
											ARHGAP29
											ARHGAP30
											ARHGAP31
											ARHGAP32
											ARHGAP33
											ARHGAP35
											ARHGAP36
											ARHGAP39
											ARHGAP4
											ARHGAP40
											ARHGAP42
											ARHGAP44
											ARHGAP5
											ARHGAP6
											ARHGAP8
											ARHGAP9
											ARHGDIA
											ARHGDIB
											ARHGDIG
											ARHGEF1
											ARHGEF10
											ARHGEF10L
											ARHGEF11
											ARHGEF12
											ARHGEF15
											ARHGEF16
											ARHGEF17
											ARHGEF18
											ARHGEF19
											ARHGEF2
											ARHGEF25
											ARHGEF26
											ARHGEF28
											ARHGEF3
											ARHGEF33
											ARHGEF35
											ARHGEF37
											ARHGEF38
											ARHGEF39
											ARHGEF4
											ARHGEF40
											ARHGEF5
											ARHGEF6
											ARHGEF7
											ARHGEF9
											ARID1A
											ARID1B
											ARID2
											ARID3A
											ARID3B
											ARID3C
											ARID4A
											ARID4B
											ARID5A
											ARID5B
											ARIH1
											ARIH2
											ARL1
											ARL10
											ARL11
											ARL13A
											ARL13B
											ARL14EP
											ARL15
											ARL16
											ARL17A
											ARL17B
											ARL2
											ARL2BP
											ARL3
											ARL4A
											ARL4C
											ARL4D
											ARL5A
											ARL5B
											ARL5C
											ARL6
											ARL6IP1
											ARL6IP4
											ARL6IP5
											ARL6IP6
											ARL8A
											ARL8B
											ARL9
											ARMC1
											ARMC10
											ARMC12
											ARMC2
											ARMC3
											ARMC4
											ARMC5
											ARMC6
											ARMC7
											ARMC8
											ARMC9
											ARMCX1
											ARMCX2
											ARMCX3
											ARMCX4
											ARMCX5
											ARMCX6
											ARMS2
											ARNT
											ARNT2
											ARNTL
											ARNTL2
											ARPC1A
											ARPC1B
											ARPC2
											ARPC3
											ARPC4
											ARPC5
											ARPC5L
											ARPP19
											ARPP21
											ARR3
											ARRB1
											ARRB2
											ARRDC1
											ARRDC2
											ARRDC3
											ARRDC4
											ARRDC5
											ARSA
											ARSB
											ARSD
											ARSE
											ARSF
											ARSG
											ARSH
											ARSI
											ARSJ
											ARSK
											ART1
											ART3
											ART4
											ART5
											ARTN
											ARV1
											ARVCF
											ARX
											AS3MT
											ASAH1
											ASAH2
											ASAH2B
											ASAH2C
											ASAP1
											ASAP2
											ASAP3
											ASB1
											ASB10
											ASB11
											ASB13
											ASB14
											ASB15
											ASB16
											ASB17
											ASB18
											ASB2
											ASB3
											ASB4
											ASB5
											ASB6
											ASB7
											ASB8
											ASB9
											ASCC1
											ASCC2
											ASCC3
											ASCL1
											ASCL2
											ASCL3
											ASCL4
											ASCL5
											ASF1A
											ASF1B
											ASGR1
											ASGR2
											ASH1L
											ASH2L
											ASIC1
											ASIC2
											ASIC3
											ASIC4
											ASIC5
											ASIP
											ASL
											ASMT
											ASMTL
											ASNA1
											ASNS
											ASNSD1
											ASPA
											ASPDH
											ASPG
											ASPH
											ASPHD1
											ASPHD2
											ASPM
											ASPN
											ASPRV1
											ASPSCR1
											ASRGL1
											ASS1
											ASTE1
											ASTL
											ASTN1
											ASTN2
											ASUN
											ASXL1
											ASXL2
											ASXL3
											ATAD1
											ATAD2
											ATAD2B
											ATAD3A
											ATAD3B
											ATAD3C
											ATAD5
											ATAT1
											ATCAY
											ATE1
											ATF1
											ATF2
											ATF3
											ATF4
											ATF5
											ATF6
											ATF6B
											ATF7
											ATF7IP
											ATF7IP2
											ATG10
											ATG12
											ATG13
											ATG14
											ATG16L1
											ATG16L2
											ATG2A
											ATG2B
											ATG3
											ATG4A
											ATG4B
											ATG4C
											ATG4D
											ATG5
											ATG7
											ATG9A
											ATG9B
											ATHL1
											ATIC
											ATL1
											ATL2
											ATL3
											ATM
											ATMIN
											ATN1
											ATOH7
											ATOH8
											ATOX1
											ATP10A
											ATP10B
											ATP10D
											ATP11A
											ATP11B
											ATP11C
											ATP12A
											ATP13A1
											ATP13A2
											ATP13A3
											ATP13A4
											ATP13A5
											ATP1A1
											ATP1A2
											ATP1A3
											ATP1A4
											ATP1B1
											ATP1B2
											ATP1B3
											ATP1B4
											ATP2A1
											ATP2A2
											ATP2A3
											ATP2B1
											ATP2B2
											ATP2B3
											ATP2B4
											ATP2C1
											ATP2C2
											ATP4A
											ATP4B
											ATP5A1
											ATP5B
											ATP5C1
											ATP5D
											ATP5E
											ATP5EP2
											ATP5F1
											ATP5G1
											ATP5G2
											ATP5G3
											ATP5H
											ATP5I
											ATP5J
											ATP5J2
											ATP5J2-PTCD1
											ATP5L
											ATP5L2
											ATP5O
											ATP5S
											ATP5SL
											ATP6AP1
											ATP6AP1L
											ATP6AP2
											ATP6V0A1
											ATP6V0A2
											ATP6V0A4
											ATP6V0B
											ATP6V0C
											ATP6V0D1
											ATP6V0D2
											ATP6V0E1
											ATP6V0E2
											ATP6V1A
											ATP6V1B1
											ATP6V1B2
											ATP6V1C1
											ATP6V1C2
											ATP6V1D
											ATP6V1E1
											ATP6V1E2
											ATP6V1F
											ATP6V1G1
											ATP6V1H
											ATP7A
											ATP7B
											ATP8A1
											ATP8A2
											ATP8B1
											ATP8B2
											ATP8B3
											ATP8B4
											ATP9A
											ATP9B
											ATPAF1
											ATPAF2
											ATPIF1
											ATR
											ATRAID
											ATRIP
											ATRN
											ATRNL1
											ATRX
											ATXN1
											ATXN10
											ATXN1L
											ATXN2
											ATXN2L
											ATXN3
											ATXN3L
											ATXN7
											ATXN7L1
											ATXN7L2
											ATXN7L3
											ATXN7L3B
											AUH
											AUNIP
											AUP1
											AURKA
											AURKAIP1
											AURKB
											AURKC
											AUTS2
											AVEN
											AVIL
											AVL9
											AVP
											AVPI1
											AVPR1A
											AVPR1B
											AVPR2
											AWAT1
											AWAT2
											AXDND1
											AXIN1
											AXIN2
											AXL
											AZGP1
											AZI1
											AZI2
											AZIN1
											AZU1
											B2M
											B3GALNT1
											B3GALNT2
											B3GALT1
											B3GALT2
											B3GALT4
											B3GALT5
											B3GALT6
											B3GALTL
											B3GAT1
											B3GAT2
											B3GAT3
											B3GNT1
											B3GNT2
											B3GNT3
											B3GNT4
											B3GNT5
											B3GNT6
											B3GNT7
											B3GNT8
											B3GNT9
											B3GNTL1
											B4GALNT1
											B4GALNT2
											B4GALNT3
											B4GALNT4
											B4GALT1
											B4GALT2
											B4GALT3
											B4GALT4
											B4GALT5
											B4GALT6
											B4GALT7
											B9D1
											B9D2
											BAALC
											BAAT
											BABAM1
											BACE1
											BACE2
											BACH1
											BACH2
											BAD
											BAG1
											BAG2
											BAG3
											BAG4
											BAG5
											BAG6
											BAHD1
											BAI1
											BAI2
											BAI3
											BAIAP2
											BAIAP2L1
											BAIAP2L2
											BAIAP3
											BAK1
											BAMBI
											BANF1
											BANK1
											BANP
											BAP1
											BARD1
											BARHL1
											BARHL2
											BARX1
											BARX2
											BASP1
											BATF
											BATF2
											BATF3
											BAX
											BAZ1A
											BAZ1B
											BAZ2A
											BAZ2B
											BBC3
											BBIP1
											BBOX1
											BBS1
											BBS10
											BBS12
											BBS2
											BBS4
											BBS5
											BBS7
											BBS9
											BBX
											BCAM
											BCAN
											BCAP29
											BCAP31
											BCAR1
											BCAR3
											BCAS1
											BCAS2
											BCAS3
											BCAS4
											BCAT1
											BCAT2
											BCCIP
											BCDIN3D
											BCHE
											BCKDHA
											BCKDHB
											BCKDK
											BCL10
											BCL11A
											BCL11B
											BCL2
											BCL2A1
											BCL2L1
											BCL2L10
											BCL2L11
											BCL2L12
											BCL2L13
											BCL2L14
											BCL2L15
											BCL2L2
											BCL2L2-PABPN1
											BCL3
											BCL6
											BCL6B
											BCL7A
											BCL7B
											BCL7C
											BCL9
											BCL9L
											BCLAF1
											BCMO1
											BCO2
											BCOR
											BCORL1
											BCR
											BCS1L
											BDH1
											BDH2
											BDKRB1
											BDNF
											BDP1
											BEAN1
											BECN1
											BEGAIN
											BEND2
											BEND3
											BEND4
											BEND5
											BEND6
											BEND7
											BEST1
											BEST2
											BEST3
											BEST4
											BET1
											BET1L
											BEX1
											BEX2
											BEX4
											BEX5
											BFAR
											BFSP1
											BFSP2
											BGLAP
											BGN
											BHLHA15
											BHLHA9
											BHLHB9
											BHLHE22
											BHLHE23
											BHLHE40
											BHLHE41
											BHMT
											BHMT2
											BICC1
											BICD1
											BICD2
											BID
											BIK
											BIN1
											BIN2
											BIN3
											BIRC2
											BIRC3
											BIRC5
											BIRC6
											BIRC7
											BIVM
											BLCAP
											BLID
											BLK
											BLM
											BLMH
											BLNK
											BLOC1S2
											BLOC1S3
											BLOC1S4
											BLOC1S5
											BLOC1S6
											BLVRA
											BLVRB
											BLZF1
											BMF
											BMI1
											BMP1
											BMP10
											BMP2
											BMP2K
											BMP3
											BMP4
											BMP5
											BMP6
											BMP7
											BMP8A
											BMP8B
											BMPER
											BMPR1A
											BMPR1B
											BMPR2
											BMS1
											BMX
											BNC1
											BNC2
											BNIP1
											BNIP2
											BNIP3
											BNIP3L
											BNIPL
											BOC
											BOD1
											BOD1L1
											BOD1L2
											BOK
											BOLA1
											BOLA2B
											BOLA3
											BOLL
											BOP1
											BORA
											BPGM
											BPHL
											BPI
											BPIFA1
											BPIFA2
											BPIFA3
											BPIFB1
											BPIFB2
											BPIFB4
											BPIFC
											BPNT1
											BPTF
											BRAF
											BRAP
											BRAT1
											BRCA1
											BRCA2
											BRCC3
											BRD1
											BRD2
											BRD3
											BRD4
											BRD7
											BRD8
											BRD9
											BRDT
											BRE
											BRF1
											BRF2
											BRI3
											BRI3BP
											BRICD5
											BRINP1
											BRINP2
											BRINP3
											BRIP1
											BRIX1
											BRK1
											BRMS1
											BRMS1L
											BROX
											BRPF1
											BRPF3
											BRS3
											BRSK1
											BRSK2
											BRWD1
											BRWD3
											BSCL2
											BSDC1
											BSG
											BSN
											BSND
											BSPH1
											BSPRY
											BST1
											BST2
											BTAF1
											BTBD1
											BTBD10
											BTBD11
											BTBD16
											BTBD17
											BTBD18
											BTBD19
											BTBD2
											BTBD3
											BTBD6
											BTBD7
											BTBD8
											BTBD9
											BTC
											BTD
											BTF3
											BTF3L4
											BTG1
											BTG2
											BTG3
											BTG4
											BTK
											BTLA
											BTN1A1
											BTN2A1
											BTN2A2
											BTN3A1
											BTN3A2
											BTN3A3
											BTNL2
											BTNL3
											BTNL8
											BTNL9
											BTRC
											BUB1
											BUB1B
											BUB3
											BUD13
											BUD31
											BVES
											BX255923.1
											BX649567.1
											BYSL
											BZRAP1
											BZW1
											BZW2
											C10ORF10
											C10ORF105
											C10ORF107
											C10ORF11
											C10ORF111
											C10ORF112
											C10ORF113
											C10ORF115
											C10ORF118
											C10ORF12
											C10ORF120
											C10ORF126
											C10ORF128
											C10ORF129
											C10ORF131
											C10ORF137
											C10ORF2
											C10ORF25
											C10ORF35
											C10ORF53
											C10ORF54
											C10ORF62
											C10ORF67
											C10ORF68
											C10ORF71
											C10ORF76
											C10ORF82
											C10ORF85
											C10ORF88
											C10ORF90
											C10ORF91
											C10ORF95
											C10ORF99
											C11ORF1
											C11ORF16
											C11ORF21
											C11ORF24
											C11ORF30
											C11ORF31
											C11ORF34
											C11ORF35
											C11ORF42
											C11ORF45
											C11ORF49
											C11ORF52
											C11ORF53
											C11ORF54
											C11ORF57
											C11ORF58
											C11ORF63
											C11ORF65
											C11ORF68
											C11ORF70
											C11ORF71
											C11ORF72
											C11ORF73
											C11ORF74
											C11ORF80
											C11ORF82
											C11ORF84
											C11ORF85
											C11ORF86
											C11ORF87
											C11ORF88
											C11ORF89
											C11ORF91
											C11ORF94
											C11ORF96
											C12ORF10
											C12ORF23
											C12ORF29
											C12ORF36
											C12ORF39
											C12ORF4
											C12ORF40
											C12ORF42
											C12ORF43
											C12ORF44
											C12ORF45
											C12ORF49
											C12ORF5
											C12ORF50
											C12ORF52
											C12ORF54
											C12ORF55
											C12ORF56
											C12ORF57
											C12ORF60
											C12ORF61
											C12ORF65
											C12ORF66
											C12ORF68
											C12ORF71
											C12ORF73
											C12ORF75
											C12ORF76
											C12ORF77
											C12ORF79
											C13ORF35
											C13ORF45
											C14ORF1
											C14ORF105
											C14ORF119
											C14ORF132
											C14ORF142
											C14ORF144
											C14ORF159
											C14ORF164
											C14ORF166
											C14ORF166B
											C14ORF178
											C14ORF180
											C14ORF182
											C14ORF183
											C14ORF2
											C14ORF23
											C14ORF28
											C14ORF37
											C14ORF39
											C14ORF64
											C14ORF79
											C14ORF80
											C14ORF93
											C15ORF26
											C15ORF27
											C15ORF38
											C15ORF39
											C15ORF40
											C15ORF41
											C15ORF48
											C15ORF52
											C15ORF54
											C15ORF57
											C15ORF59
											C15ORF60
											C15ORF61
											C15ORF65
											C16ORF11
											C16ORF13
											C16ORF3
											C16ORF45
											C16ORF46
											C16ORF47
											C16ORF52
											C16ORF54
											C16ORF58
											C16ORF59
											C16ORF62
[truncated: 16,412 more rows]

## Sheet: Supplemental table 2.3
Supplemental table 2.3: Network-derived prioritized driver genes & hypergeometric test results assessing the overlap between curated gene-sets and top neighbors of 3q29 interval genes.
	Top neighbors of BDH1 | adjusted p-value	Top neighbors of CEP19 | adjusted p-value	Top neighbors of DLG1 | adjusted p-value	Top neighbors of FBXO45 | adjusted p-value	Top neighbors of RNF168 | adjusted p-value	Top neighbors of SENP5 | adjusted p-value	Top neighbors of UBXN7 | adjusted p-value	Top neighbors of WDR53 | adjusted p-value	Top neighbors of PIGZ | adjusted p-value	Top neighbors of NRROS | adjusted p-value	Top neighbors of NCBP2 | adjusted p-value	Top neighbors of PAK2 | adjusted p-value	Top neighbors of PCYT1A | adjusted p-value	Top neighbors of PIGX | adjusted p-value	Top neighbors of TCTEX1D2 | adjusted p-value	Top neighbors of TFRC | adjusted p-value		Legend:
Intellectual and developmental disability (IDD)	0.568333	0.001635	0.087	0.0135	0.0107	0.00505	0.000305	0.0151	0.152	1	1	0.6725	0.698571	0.0822	0.676667	1			adjusted p < 0.05. Multiple comparisons correction for 10 gene-sets tested (Benjamini-Hochberg method for controlling the false discovery rate (FDR))
Autism spectrum disorders (ASD)	0.568333	0.001635	0.12675	0.072	0.159667	0.00128	5.46e-05	0.0151	0.848889	1	1	0.754444	0.698571	0.258	0.99125	1
Schizophrenia (SZ) list 1	0.769	0.665	1	0.94	1	1	0.807	0.875	0.848889	1	1	0.6725	1	0.635	0.419	1
Schizophrenia (SZ) list 2	4.49e-06	0.966	1	0.953	5.21e-17	0.06	0.0042	0.2825	0.000703	1	1	0.6725	1	0.999	0.99125	1
Schizophrenia (SZ) list 3	0.282667	0.15625	0.362	0.776	1	1	0.771429	0.822	0.252333	1	1	0.754444	0.698571	0.258	0.676667	0.59
Schizophrenia (SZ) list 4	0.769	0.0332333	1.11e-05	0.146333	0.64	1	0.738333	0.918571	0.868	1	1	0.754444	0.698571	0.144667	0.99125	1
Height	0.1745	0.771111	0.12675	0.94	0.64	0.0236	0.738333	0.2825	0.435	1	1	0.702	0.698571	0.999	0.99125	1
Alzheimer's disease	0.769	0.665	1	0.94	1	1	0.807	1	0.848889	1	1	0.6725	1	0.999	1	0.59
Parkinson's disease	0.568333	0.514	0.493333	0.2775	0.64	1	0.807	1	0.848889	0.02	1	0.754444	0.698571	0.144667	1	1
Inflammatory bowl disease (IBD)	0.769	0.665	1	0.911667	1	1	0.738333	1	0.848889	1	1	1	0.698571	0.678571	0.99125	1
	SZ, ASD, and/or IDD-related top neighbors of prioritized 3q29 interval genes from significant overlap tests.
	Top neighbors of BDH1 | prioritized drivers	Top neighbors of CEP19 | prioritized drivers	Top neighbors of DLG1 | prioritized drivers	Top neighbors of FBXO45 | prioritized drivers	Top neighbors of RNF168 | prioritized drivers	Top neighbors of SENP5 | prioritized drivers	Top neighbors of UBXN7 | prioritized drivers	Top neighbors of WDR53 | prioritized drivers	Top neighbors of PIGZ | prioritized drivers	All prioritized drivers (duplicates removed; 284 top neighbors + 9 3q29 interval genes)		Summary of WGCNA based candidate driver predictions
	ARHGEF4	CNKSR2	SSH2	CNKSR2	BRAF	ADNP	ADNP	ARID1B	BFSP1	ABCB9		3q29 interval gene	WGCNA module	# of top neighbors significantly enriched for known SZ, ASD and/or IDD risk association	Is this 3q29 interval gene predicted to be a prioritized driver? (Y/N)	Notes
	BFSP1	CSNK2A1	TECTA	CSNK2A1	CHAMP1	ALG13	ALG13	CDK13	CYP26B1	ABCC12		RNF168	magenta	73	Y	.
	CHRM4	FOXP1	TRRAP	GABRB3	COL4A3BP	ANKRD11	ARID1B	GATAD2B	KNDC1	ABL2		UBXN7	midnight blue	66	Y	.
	JMJD4	GABRB3	CHD8	GRIN2B	CTCF	ARID1B	CDK13	KMT2A	NICN1	ACTN1		BDH1	green	66	Y	.
	KNDC1	GRIN2B	DNMT1	ITPR1	CTNNB1	CDK13	EP300	SET	PGP	ACTR1B		PIGZ	green	58	Y	.
	MAP2K2	HDAC8	FAM13C	KCNQ3	DDX3X	GATAD2B	GATAD2B	UPF3B	PRRT3	ADAM11		CEP19	turquoise	51	Y	.
	NICN1	ITPR1	HUWE1	MECP2	PTEN	KANSL1	HNRNPU	TRIP12	RAB40C	ADAMTS3		DLG1	black	18	Y	.
	PGP	KCNQ3	INO80	MEF2C	USP9X	KMT2A	KANSL1	SRSF11	UBL7	ADCY9		SENP5	midnight blue	17	Y	.
	PRRT3	MECP2	KMT2D	MSL3	WAC	SET	KMT2A	UBN2	ABCB9	ADNP		FBXO45	turquoise	14	Y	.
	RAB40C	MEF2C	LDLRAD4	MYT1L	AEBP2	SETD5	PPM1D		ABCC12	AEBP2		WDR53	midnight blue	9	Y	.
	UBL7	MSL3	MYO18A	SATB2	CYLD	UPF3B	SET		ACTR1B	AFF4		NCBP2	brown	0	N	.
	ABCB9	MYT1L	NIPAL3	SCN1A	DDX6	TRIP12	SETD5		ADAM11	AKTIP		PAK2	dark turquoise	0	N	.
	ABCC12	SATB2	NUP214	SCN2A	DERL1	INTS6	SMC1A		ARHGEF28	ALG13		PCYT1A	green	0	N	.
	ACTR1B	SCN1A	NVL	STXBP1	FAM122B	SRSF11	UPF3B		ASB13	ANKRD11		PIGX	turquoise	0	N	.
	ADAM11	SCN2A	POGZ		HERC3	UBN2	GIGYF2		B3GALT6	APAF1		TCTEX1D2	turquoise	0	N	.
	ASB13	STXBP1	RTTN		IREB2	USP15	TRIP12		BABAM1	API5		TFRC	brown	0	N	.
	B3GALT6	ASH1L	SZT2		JMY	WDFY3	INTS6		BAI2	ARHGEF28		NRROS	turquoise	0	N	.
	BABAM1	MET	TBC1D10B		MGAT4A		KDM6A		C14ORF79	ARHGEF4		TM4SF19	brown	NA	N	not included in the top neighbor analysis.
	BAI2	NRXN1			NUS1		KMT2C		CFL1	ARID1B		ZDHHC19	brown	NA	N	not included in the top neighbor analysis.
	C14ORF79	SHANK2			PHF6		PHF3		CLEC2L	ASB13		SMCO1	green	NA	N	not included in the top neighbor analysis.
	CLEC2L	DSCAM			RNF6		SRSF11		CPNE9	ASH1L		SLC51A	green	NA	N	not included in the top neighbor analysis.
	CYB5D2	CNTN4			VPS26A		UBN2		DALRD3	ATP11B		MFI2	green	NA	N	not included in the top neighbor analysis.
	DALRD3	CNTNAP2			ABL2		USP15		DHDDS	ATRX
	DBNL	NCKAP1			AFF4		WDFY3		DNAJC5G	B3GALT6
	DHDDS	USP7			API5		FXR1		ERCC1	BABAM1
	DNAJC5G	ADCY9			ATRX		HNRNPA2B1		F7	BAI2
	DOLK	MAPK8			BICD1		MAP3K2		FAM131B	BDH1
	DUSP28	MYH10			C18ORF25		MGA		FAM134C	BFSP1
	ERCC1	RBBP5			CGGBP1		MTMR2		FNDC5	BICD1
	F7	ACTN1			CPSF6		RC3H1		GALE	BRAF
	FAM134C	ADAMTS3			CREBRF		TTBK2		INO80B	C14ORF79
	FBXO9	AKTIP			CTR9		ZBTB26		KIFC2	C18ORF25
	FLYWCH2	CAMK4			DCP2		ZNF654		LDB1	CAMK4
	FNDC5	CELF2			DTWD1		APAF1		LRTM2	CDC42BPA
	FRAT1	DNAH9			FAM98B		ATP11B		LYNX1	CDK13
	GALE	GLS			FEM1B		CDC42BPA		MANBAL	CELF2
	INO80B	GRIN2A			FNDC3A		CORO1C		MCRS1	CEP19
	KIFC2	HTR2A			FNIP2		DNM3		NECAB3	CFL1
	LDB1	LPHN2			GFPT1		ELK4		NPM2	CGGBP1
	LRTM2	MKL2			HELZ		GPATCH2L		NT5M	CHAMP1
	LYNX1	NAP1L2			HSPA4L		HNRNPH3		NUDT18	CHD8
	MAMSTR	PAQR9			INSIG2		IKZF5		P4HTM	CHRM4
	MCRS1	PSMC2			LARP4		INO80D		PELI3	CLEC2L
	NECAB3	PTK2B			MBNL1		INTS7		PFDN1	CNKSR2
	NPM2	SERPINI1			MED28		JRKL		PIP5KL1	CNTN4
	NT5M	SLIT2			MMAA		LCOR		PTGES2	CNTNAP2
	NUDT18	TANC2			NAA15		MPP5		REEP2	COL4A3BP
	NUDT22	TRAK1			NAP1L1		PEAK1		RTN4R	CORO1C
	P2RX6	UBQLN1			NUFIP2		PUS7L		SEMA7A	CPNE9
	P4HTM	USP10			OTUD4		SESTD1		SLC25A10	CPSF6
	PDDC1	XPO7			PAPD5		SMG1		SLC25A45	CREBRF
	PELI3				PGAP1		SNRNP48		SLC27A4	CSNK2A1
	PFDN1				PIKFYVE		SOS1		SLC2A11	CTCF
	PIP5KL1				PPM1A		SPICE1		SLC35F3	CTNNB1
	PTGES2				PPP1R15B		SREK1		TMEM177	CTR9
	REEP2				PTBP3		TIAL1		TMEM38A	CYB5D2
	RTN4R				RALGPS2		TRMT5		VWA7	CYLD
	SCN1B				RASA1		TTN		ZSCAN1	CYP26B1
	SLC25A45				RC3H2		TYW5			DALRD3
	SLC27A4				RMND5A		UGGT1			DBNL
	SLC2A11				RNF111		XPO1			DCP2
	SPHK2				RNF38		ZBTB44			DDX3X
	TMEM177				SACM1L		ZC3H11A			DDX6
	TMEM38A				SEL1L		ZNF197			DERL1
	VWA7				SMNDC1		ZNF483			DHDDS
	ZSCAN1				TAOK1		ZNF507			DLG1
					TMF1					DNAH9
					TNKS					DNAJC5G
					TNKS2					DNM3
					TXLNG					DNMT1
					TYW3					DOLK
					UPF2					DSCAM
					WASL					DTWD1
										DUSP28
										ELK4
										EP300
										ERCC1
										F7
										FAM122B
										FAM131B
										FAM134C
										FAM13C
										FAM98B
										FBXO45
										FBXO9
										FEM1B
										FLYWCH2
										FNDC3A
										FNDC5
										FNIP2
										FOXP1
										FRAT1
										FXR1
										GABRB3
										GALE
										GATAD2B
										GFPT1
										GIGYF2
										GLS
										GPATCH2L
										GRIN2A
										GRIN2B
										HDAC8
										HELZ
										HERC3
										HNRNPA2B1
										HNRNPH3
										HNRNPU
										HSPA4L
										HTR2A
										HUWE1
										IKZF5
										INO80
										INO80B
										INO80D
										INSIG2
										INTS6
										INTS7
										IREB2
										ITPR1
										JMJD4
										JMY
										JRKL
										KANSL1
										KCNQ3
										KDM6A
										KIFC2
										KMT2A
										KMT2C
										KMT2D
										KNDC1
										LARP4
										LCOR
										LDB1
										LDLRAD4
										LPHN2
										LRTM2
										LYNX1
										MAMSTR
										MANBAL
										MAP2K2
										MAP3K2
										MAPK8
										MBNL1
										MCRS1
										MECP2
										MED28
										MEF2C
										MET
										MGA
										MGAT4A
										MKL2
										MMAA
										MPP5
										MSL3
										MTMR2
										MYH10
										MYO18A
										MYT1L
										NAA15
										NAP1L1
										NAP1L2
										NCKAP1
										NECAB3
										NICN1
										NIPAL3
										NPM2
										NRXN1
										NT5M
										NUDT18
										NUDT22
										NUFIP2
										NUP214
										NUS1
										NVL
										OTUD4
										P2RX6
										P4HTM
										PAPD5
										PAQR9
										PDDC1
										PEAK1
										PELI3
										PFDN1
										PGAP1
										PGP
										PHF3
										PHF6
										PIGZ
										PIKFYVE
										PIP5KL1
										POGZ
										PPM1A
										PPM1D
										PPP1R15B
										PRRT3
										PSMC2
										PTBP3
										PTEN
										PTGES2
										PTK2B
										PUS7L
										RAB40C
										RALGPS2
										RASA1
										RBBP5
										RC3H1
										RC3H2
										REEP2
										RMND5A
										RNF111
										RNF168
										RNF38
										RNF6
										RTN4R
										RTTN
										SACM1L
										SATB2
										SCN1A
										SCN1B
										SCN2A
										SEL1L
										SEMA7A
										SENP5
										SERPINI1
										SESTD1
										SET
										SETD5
										SHANK2
										SLC25A10
										SLC25A45
										SLC27A4
										SLC2A11
										SLC35F3
										SLIT2
										SMC1A
										SMG1
										SMNDC1
										SNRNP48
										SOS1
										SPHK2
										SPICE1
										SREK1
										SRSF11
										SSH2
										STXBP1
										SZT2
										TANC2
										TAOK1
										TBC1D10B
										TECTA
										TIAL1
										TMEM177
										TMEM38A
										TMF1
										TNKS
										TNKS2
										TRAK1
										TRIP12
										TRMT5
										TRRAP
										TTBK2
										TTN
										TXLNG
										TYW3
										TYW5
										UBL7
										UBN2
										UBQLN1
										UBXN7
										UGGT1
										UPF2
										UPF3B
										USP10
										USP15
										USP7
										USP9X
										VPS26A
										VWA7
										WAC
										WASL
										WDFY3
										WDR53
										XPO1
										XPO7
										ZBTB26
										ZBTB44
										ZC3H11A
										ZNF197
										ZNF483
										ZNF507
										ZNF654
										ZSCAN1

## Sheet: Supplemental table 2.4
Supplemental table 2.4: Functional characterization of prioritized driver genes. gProfiler was used for pathway analysis. Significantly enriched terms with term sizes outside the range of 10-2,000 were removed. Redundant GO terms were removed by REVIGO.
Data sources	Term name	Term id	Adjusted p-value	"-log10 (adjusted p-value)"	Term size	Intersection size	Intersecting gene symbols		Legend:
REACTOME	Axon guidance	REAC:R-HSA-422475	0.00363612	2.43936	550	25	DLG1,ABL2,ARHGEF28,CFL1,CSNK2A1,DNM3,DSCAM,GRIN2B,KCNQ3,LDB1,MAP2K2,MAPK8,MET,MYH10,PSMC2,RASA1,SCN1A,SCN1B,SCN2A,SEMA7A,SLIT2,SOS1,UPF2,UPF3B,WASL			Top terms plotted in manuscript
REACTOME	Post-translational protein modification	REAC:R-HSA-597592	0.00523921	2.28073	1414	46	UBXN7,SENP5,RNF168,PIGZ,ADAMTS3,ALG13,ASB13,BABAM1,CNTN4,CTR9,CYLD,DERL1,DHDDS,DNMT1,DOLK,EP300,F7,FBXO9,FEM1B,GFPT1,INO80,INO80B,INO80D,MCRS1,MGAT4A,NICN1,NUP214,NUS1,PGAP1,PSMC2,PTEN,RAB40C,RBBP5,SATB2,SEL1L,SMC1A,TECTA,TNKS,TNKS2,TRRAP,UGGT1,USP10,USP15,USP7,USP9X,WAC
REACTOME	Diseases of signal transduction	REAC:R-HSA-5663202	0.0100442	1.99808	373	19	BRAF,CNKSR2,CPSF6,CTNNB1,EP300,FAM131B,FXR1,HDAC8,MAP2K2,MET,MYO18A,PSMC2,PTEN,RASA1,SEL1L,SOS1,TNKS,TNKS2,TRAK1
REACTOME	Deubiquitination	REAC:R-HSA-5688426	0.024154	1.61701	298	16	BABAM1,CYLD,EP300,INO80,INO80B,INO80D,MCRS1,PSMC2,PTEN,TNKS,TNKS2,TRRAP,USP10,USP15,USP7,USP9X
REACTOME	Chromatin organization	REAC:R-HSA-4839726	0.033178	1.47915	274	15	AEBP2,ARID1B,ASH1L,EP300,GATAD2B,HDAC8,KANSL1,KDM6A,KMT2A,KMT2C,KMT2D,MCRS1,MSL3,RBBP5,TRRAP
REACTOME	Diseases associated with glycosylation precursor biosynthesis	REAC:R-HSA-5609975	0.0405754	1.39174	15	4	DHDDS,DOLK,GALE,GFPT1
KEGG	Long-term potentiation	KEGG:04720	0.0072915	2.13718	67	7	BRAF,CAMK4,EP300,GRIN2A,GRIN2B,ITPR1,MAP2K2
KEGG	Regulation of actin cytoskeleton	KEGG:04810	0.0116828	1.93245	213	12	ACTN1,ARHGEF4,BRAF,CFL1,CHRM4,MAP2K2,MYH10,NCKAP1,PIKFYVE,SOS1,SSH2,WASL
GO:BP	chromosome organization	GO:0051276	3.80683e-09	8.41944	1220	53	RNF168,AEBP2,ARID1B,ASH1L,ATRX,BABAM1,CHAMP1,CHD8,CTCF,CTNNB1,CTR9,DCP2,DDX3X,DNMT1,ELK4,EP300,ERCC1,GATAD2B,HDAC8,HNRNPA2B1,HNRNPU,HUWE1,INO80,INO80B,KANSL1,KDM6A,KMT2A,KMT2C,KMT2D,LDB1,MAPK8,MCRS1,MECP2,MSL3,NAP1L1,NAP1L2,NPM2,POGZ,PPM1D,RBBP5,SATB2,SET,SETD5,SMC1A,SMG1,TNKS,TNKS2,TRIP12,TRRAP,TTN,USP15,USP7,WAC
GO:BP	histone modification	GO:0016570	3.31056e-08	7.4801	460	30	RNF168,ASH1L,ATRX,CTCF,CTNNB1,CTR9,DNMT1,ELK4,EP300,HDAC8,HUWE1,KANSL1,KDM6A,KMT2A,KMT2C,KMT2D,LDB1,MAPK8,MCRS1,MECP2,MSL3,NAP1L2,RBBP5,SET,SETD5,TRIP12,TRRAP,USP15,USP7,WAC
GO:BP	cellular component morphogenesis	GO:0032989	4.57484e-06	5.33962	1136	45	DLG1,FBXO45,ACTN1,ADNP,BRAF,CFL1,CNTN4,CNTNAP2,COL4A3BP,CORO1C,CPNE9,CTNNB1,DBNL,DNM3,DSCAM,EP300,KNDC1,LARP4,MEF2C,MET,MPP5,MTMR2,MYH10,NCKAP1,NRXN1,PEAK1,PIKFYVE,PTEN,PTK2B,RASA1,RNF6,RTN4R,SCN1B,SEMA7A,SHANK2,SLIT2,SOS1,SSH2,STXBP1,SZT2,TMF1,TRAK1,TTN,USP9X,WASL
GO:BP	regulation of organelle organization	GO:0033043	6.40295e-06	5.19362	1275	48	DLG1,ABL2,ATRX,BICD1,BRAF,CDK13,CFL1,CTCF,CTNNB1,CTR9,CYLD,DCP2,DNMT1,ERCC1,HDAC8,HNRNPA2B1,HNRNPU,HUWE1,JMY,KMT2A,MAP2K2,MAPK8,MECP2,MEF2C,MET,NAP1L2,NCKAP1,NPM2,NRXN1,PIKFYVE,PTK2B,RASA1,SET,SETD5,SLIT2,SMC1A,SMG1,SPICE1,SSH2,STXBP1,TAOK1,TNKS,TNKS2,TRIP12,TTBK2,USP7,WASL,XPO1
GO:BP	DNA metabolic process	GO:0006259	3.83407e-05	4.41634	926	38	RNF168,APAF1,ATRX,BABAM1,CTCF,CTNNB1,DCP2,DNMT1,EP300,ERCC1,HDAC8,HNRNPA2B1,HNRNPU,HUWE1,INO80,INO80B,INO80D,JMY,KMT2A,MCRS1,MECP2,MYO18A,NPM2,NVL,OTUD4,PPM1D,PTK2B,RNF111,SMC1A,SMG1,TAOK1,TNKS,TNKS2,TRIP12,TRRAP,USP10,USP7,USP9X
GO:BP	regulation of telomere maintenance	GO:0032204	6.61601e-05	4.1794	80	11	ATRX,CTNNB1,DCP2,ERCC1,HDAC8,HNRNPA2B1,HNRNPU,SMG1,TNKS,TNKS2,USP7
GO:BP	neuron differentiation	GO:0030182	0.000188393	3.72494	1375	47	FBXO45,ABL2,ADNP,ARID1B,BRAF,CFL1,CNTN4,CNTNAP2,CPNE9,CTNNB1,CYB5D2,DBNL,DDX6,DNM3,DSCAM,EP300,GABRB3,GIGYF2,KNDC1,LDB1,MAPK8,MECP2,MEF2C,MET,MTMR2,MYH10,MYT1L,NAP1L2,NCKAP1,NRXN1,PTEN,PTK2B,RNF6,RTN4R,SATB2,SCN1B,SEMA7A,SERPINI1,SHANK2,SLIT2,SOS1,SSH2,STXBP1,SZT2,TRAK1,USP9X,WASL
GO:BP	protein modification by small protein conjugation or removal	GO:0070647	0.000234215	3.63039	1120	41	SENP5,RNF168,FBXO45,ASB13,BABAM1,CTNNB1,CTR9,CYLD,DERL1,EP300,FBXO9,FEM1B,HDAC8,HERC3,HUWE1,INO80,INO80B,INO80D,MCRS1,NUP214,OTUD4,PELI3,PSMC2,PTEN,RAB40C,RC3H1,RC3H2,RMND5A,RNF111,RNF38,RNF6,TNKS,TNKS2,TRIP12,TRRAP,UBQLN1,USP10,USP15,USP7,USP9X,WAC
GO:BP	neuron projection morphogenesis	GO:0048812	0.000445552	3.3511	654	29	FBXO45,ADNP,BRAF,CFL1,CNTN4,CNTNAP2,CPNE9,CTNNB1,DBNL,DNM3,DSCAM,KNDC1,MYH10,NCKAP1,NRXN1,PTEN,RNF6,RTN4R,SCN1B,SEMA7A,SHANK2,SLIT2,SOS1,SSH2,STXBP1,SZT2,TRAK1,USP9X,WASL
GO:BP	neurogenesis	GO:0022008	0.0018889	2.72379	1631	50	FBXO45,ABL2,ADNP,ARID1B,BRAF,CFL1,CNTN4,CNTNAP2,CPNE9,CTNNB1,CYB5D2,DBNL,DDX6,DNM3,DSCAM,EP300,GABRB3,GIGYF2,GRIN2A,KNDC1,LDB1,MAPK8,MECP2,MEF2C,MET,MPP5,MTMR2,MYH10,MYT1L,NAP1L1,NAP1L2,NCKAP1,NRXN1,PTEN,PTK2B,RNF6,RTN4R,SATB2,SCN1B,SEMA7A,SERPINI1,SHANK2,SLIT2,SOS1,SSH2,STXBP1,SZT2,TRAK1,USP9X,WASL
GO:BP	chemical synaptic transmission, postsynaptic	GO:0099565	0.00236983	2.62528	113	11	GABRB3,GRIN2A,GRIN2B,MECP2,MEF2C,MTMR2,NRXN1,P2RX6,PTEN,PTK2B,SHANK2
GO:BP	post-embryonic development	GO:0009791	0.00265967	2.57517	92	10	ASH1L,ATRX,DSCAM,ERCC1,GIGYF2,IREB2,ITPR1,MECP2,RC3H2,SZT2
GO:BP	synapse organization	GO:0050808	0.00320383	2.49433	417	21	DLG1,FBXO45,ACTN1,ADNP,CFL1,CNKSR2,CTNNB1,DBNL,DNM3,DSCAM,GABRB3,GRIN2B,LRTM2,MECP2,MEF2C,MTMR2,MYH10,NRXN1,PTEN,SHANK2,WASL
GO:BP	protein acetylation	GO:0006473	0.00547646	2.2615	203	14	CTCF,EP300,KANSL1,KMT2A,LDB1,MCRS1,MECP2,MSL3,NAA15,NAP1L2,SET,SETD5,TAOK1,TRRAP
GO:BP	cell surface receptor signaling pathway involved in cell-cell signaling	GO:1905114	0.00640934	2.19319	625	26	CHD8,CSNK2A1,CTNNB1,CTR9,CYLD,DDX3X,FRAT1,GABRB3,GRIN2A,GRIN2B,KDM6A,LDB1,MECP2,MEF2C,MET,MTMR2,NRXN1,P2RX6,PPM1A,PSMC2,PTEN,PTK2B,SHANK2,TNKS,TNKS2,VPS26A
GO:BP	excitatory postsynaptic potential	GO:0060079	0.00896564	2.04742	105	10	GRIN2A,GRIN2B,MECP2,MEF2C,MTMR2,NRXN1,P2RX6,PTEN,PTK2B,SHANK2
GO:BP	macromolecule methylation	GO:0043414	0.00984897	2.00661	308	17	ASH1L,ATRX,CTCF,CTNNB1,CTR9,DNMT1,FAM98B,KDM6A,KMT2A,KMT2C,KMT2D,MECP2,PPM1D,RBBP5,SETD5,TRMT5,TYW3
GO:BP	protein acylation	GO:0043543	0.0115243	1.93839	247	15	CTCF,EP300,KANSL1,KMT2A,LDB1,MCRS1,MECP2,MSL3,NAA15,NAP1L2,PPM1A,SET,SETD5,TAOK1,TRRAP
GO:BP	cellular macromolecule catabolic process	GO:0044265	0.012391	1.90689	1168	38	RNF168,FBXO45,APAF1,CSNK2A1,CTNNB1,CYLD,DCP2,DDX6,DERL1,FBXO9,FXR1,GIGYF2,HNRNPU,HUWE1,NUP214,PSMC2,PTEN,PTK2B,RC3H1,RMND5A,RNF111,RNF6,SEL1L,SET,SMG1,TMF1,TRIP12,UBL7,UBQLN1,UGGT1,UPF2,UPF3B,USP10,USP15,USP7,USP9X,WAC,XPO1
GO:BP	regulation of cell differentiation	GO:0045595	0.0136648	1.8644	1898	53	ABL2,ADNP,BRAF,CAMK4,CDK13,CFL1,CNTN4,CORO1C,CPNE9,CTNNB1,CTR9,CYB5D2,CYLD,CYP26B1,DDX6,DNM3,DNMT1,DSCAM,EP300,FNDC5,FOXP1,HNRNPU,HTR2A,KMT2A,KMT2C,KMT2D,KNDC1,LDB1,LDLRAD4,MAMSTR,MECP2,MED28,MEF2C,NAP1L1,NAP1L2,P4HTM,PSMC2,PTBP3,PTEN,PTK2B,RBBP5,RC3H1,RC3H2,RNF6,RTN4R,SCN1B,SEMA7A,SERPINI1,SHANK2,SLIT2,SOS1,SSH2,TRAK1
GO:BP	regulation of cytoskeleton organization	GO:0051493	0.0148425	1.82849	536	23	DLG1,ABL2,BICD1,BRAF,CFL1,CTNNB1,CYLD,HNRNPU,JMY,MECP2,MEF2C,MET,NCKAP1,PTK2B,RASA1,SLIT2,SMC1A,SPICE1,SSH2,TAOK1,TTBK2,WASL,XPO1
GO:BP	head development	GO:0060322	0.0197692	1.70401	791	29	FBXO45,ANKRD11,APAF1,ATRX,BRAF,CHD8,CNTN4,CNTNAP2,CTNNB1,EP300,GRIN2A,GRIN2B,IREB2,KNDC1,LDB1,MECP2,MYH10,NRXN1,PGAP1,PTEN,RTN4R,SATB2,SEMA7A,SHANK2,SLIT2,SOS1,SPHK2,SZT2,TTBK2
GO:BP	regulation of NMDA receptor activity	GO:2000310	0.022487	1.64807	34	6	DLG1,GRIN2A,GRIN2B,MEF2C,NRXN1,PTK2B
GO:BP	positive regulation of gene expression	GO:0010628	0.0240674	1.61857	1987	54	ARID1B,ASH1L,ATRX,BRAF,CAMK4,CDK13,CHD8,CREBRF,CTCF,CTNNB1,CTR9,CYP26B1,DDX3X,DNMT1,ELK4,EP300,FAM98B,FXR1,HDAC8,HNRNPU,IKZF5,INO80,INSIG2,JMJD4,KDM6A,KMT2A,KMT2C,KMT2D,LARP4,LDB1,MAMSTR,MAP2K2,MAP3K2,MAPK8,MCRS1,MECP2,MEF2C,MET,MYT1L,NAA15,NRXN1,PPM1A,PSMC2,PTEN,PTGES2,PTK2B,RNF111,RNF6,SATB2,TNKS,TTN,UPF3B,WAC,WASL
GO:BP	regulation of neurotransmitter receptor activity	GO:0099601	0.0240756	1.61842	71	8	DLG1,GRIN2A,GRIN2B,LYNX1,MEF2C,NRXN1,PTK2B,SHANK2
GO:BP	RNA localization	GO:0006403	0.0255631	1.59239	232	14	BICD1,CPSF6,DCP2,HNRNPA2B1,HNRNPU,NUP214,SMG1,SRSF11,TNKS,UPF2,UPF3B,XPO1,XPO7,ZC3H11A
GO:BP	DNA methylation or demethylation	GO:0044728	0.0261426	1.58265	94	9	ATRX,CTCF,DNMT1,KMT2A,MECP2,OTUD4,PPM1D,USP7,USP9X
GO:BP	negative regulation of synaptic transmission	GO:0050805	0.0267363	1.5729	72	8	ADNP,BRAF,HTR2A,MTMR2,PTEN,PTK2B,SHANK2,STXBP1
GO:BP	regulation of nervous system development	GO:0051960	0.0286615	1.5427	938	32	DLG1,ABL2,ADNP,BRAF,CFL1,CNTN4,CPNE9,CTNNB1,CYB5D2,DDX6,DNM3,DSCAM,EP300,KNDC1,LRTM2,MECP2,MEF2C,MTMR2,NAP1L1,NAP1L2,NRXN1,PTEN,PTK2B,RNF6,RTN4R,SCN1B,SEMA7A,SERPINI1,SHANK2,SLIT2,SSH2,TRAK1
GO:BP	regulation of postsynaptic membrane potential	GO:0060078	0.0307385	1.51232	147	11	GABRB3,GRIN2A,GRIN2B,MECP2,MEF2C,MTMR2,NRXN1,P2RX6,PTEN,PTK2B,SHANK2
GO:BP	regulation of sister chromatid cohesion	GO:0007063	0.0344467	1.46285	22	5	ATRX,CTCF,CTNNB1,HDAC8,TNKS
GO:BP	positive regulation of macromolecule biosynthetic process	GO:0010557	0.0417945	1.37888	1872	51	ACTN1,ARID1B,ASH1L,ATRX,CAMK4,CDK13,CHD8,CREBRF,CTCF,CTNNB1,CTR9,DDX3X,ELK4,EP300,FXR1,HDAC8,HNRNPA2B1,HNRNPU,IKZF5,INO80,INSIG2,JMJD4,JMY,KMT2A,KMT2C,KMT2D,LARP4,LDB1,MAMSTR,MAP2K2,MAP3K2,MCRS1,MECP2,MEF2C,MET,MYT1L,NAA15,NPM2,NVL,PPM1A,PSMC2,PTGES2,PTK2B,RNF111,RNF6,SATB2,TNKS,TNKS2,UPF3B,WAC,WASL
gProfiler query parameters:
Software version	e96_eg43_p13_3a389c1
Date of query	2019-11-03
Organism	Hsapiens
Query length	293
Ordered query of decreasing importance?	FALSE
Data sources	GO:BP, KEGG, REACTOME
Domain scope	Only annotated genes (default)
Significance threshold method	g_SCS
User-defined p-value threshold	0.05
No Electronic GO annotations (IEA)?	TRUE
REVIGO parameters:
Allowed similarity	0.9 (large)
Database with GO term sizes	hsapiens
Semantic similarity measure	SimRel

## Sheet: Supplemental table 2.5
Supplemental table 2.5: Overlap between network-derived targets and differentially expressed protein-coding genes in the 3q29Del mouse model. All compared gene-sets were filtered for mouse-human homology based on the HomoloGene database of the NCBI. "Y" indicates overlapping genes.
				Overlap with mouse DEGs
WGCNA-derived targets at three levels of network interconnectedness					DESeq2		EdgeR
Broad 3q29 network | with known mouse homologs.	Top-neighbor based 3q29 subnetwork | with known mouse homologs.	Prioritized drivers | with known mouse homologs.		Mouse DEGs (p-value < 0.05) | with known human homologs	log2 Fold Change	P-value	log2 Fold Change	P-value	Overlap with prioritized drivers (Y/N)	Overlap with the top-neighbor based 3q29 subnetwork (Y/N)	Overlap with the broad 3q29 network (Y/N)
A1BG	AACS	ABCB9		1110001J03Rik (C7orf55)	0.162899	0.024976	0.16545	0.0284379	N	N	Y
A1CF	AAGAB	ABCC12		1700013F07Rik (C1orf194)	0.643988	0.0212545	0.639376	0.0252533	N	N	Y
A2M	AAK1	ABL2		1700020L24Rik (C17orf50)	0.298837	0.0229413	0.300264	0.028834	N	N	Y
A3GALT2	AAMP	ACTN1		2900011O08Rik (C16orf45)	-0.0960046	0.029293	-0.0942115	0.0463993	N	Y	Y
A4GNT	AASDH	ACTR1B		4930447C04Rik (C14orf39)	-0.4302	0.000200898	-0.427764	0.00152022	N	N	Y
AACS	AASDHPPT	ADAM11		4931429I11Rik (C11orf63)	0.751574	0.0167324	0.748247	0.0168885	N	Y	Y
AADAC	ABCA3	ADAMTS3		6430573F11Rik (Kiaa1456)	-0.211778	0.0169244	-0.210803	0.0220637	N	N	Y
AADACL2	ABCA5	ADCY9		A4galt	0.39296	0.017206	0.395352	0.0254539	N	N	N
AADACL4	ABCA6	ADNP		Aasdh	0.166988	0.023414	0.171709	0.0242587	N	Y	Y
AAGAB	ABCB10	AEBP2		Abcc9	-0.175944	0.0311513	-0.173836	0.0346288	N	N	N
AAK1	ABCB7	AFF4		Abhd14b	0.151504	0.0299665	0.151627	0.0353556	N	N	N
AAMP	ABCB8	AKTIP		Acat2	0.150379	0.0235574	0.152199	0.0240546	N	N	Y
AANAT	ABCB9	ANKRD11		Acer3	-0.192328	0.0138236	-0.187938	0.0222174	N	Y	Y
AAR2	ABCC1	APAF1		Acta2	0.398147	0.00214425	0.400785	0.00646498	N	N	N
AARD	ABCC10	API5		Actg2	0.980687	0.0123075	0.929323	0.0194286	N	N	N
AARS	ABCC12	ARHGEF28		Adamts20	-0.119364	0.036578	-0.117583	0.0378054	N	N	Y
AARS2	ABCC5	ARHGEF4		Adra2c	0.395074	0.00420944	0.395775	0.0130353	N	N	Y
AARSD1	ABCC8	ARID1B		Aim1l	0.483834	0.0239264	0.479793	0.0358618	N	N	N
AASDH	ABCD2	ASB13		Akap6	-0.127666	0.0179131	-0.125628	0.0264125	N	N	Y
AASDHPPT	ABCD3	ASH1L		Alas2	0.433589	0.000339596	0.433807	0.00205005	N	N	N
ABAT	ABCE1	ATP11B		Amz1	0.197479	0.0236832	0.199804	0.0281642	N	N	Y
ABCA1	ABCF1	ATRX		Ano4	-0.16643	0.0197967	-0.164847	0.0265547	N	N	N
ABCA12	ABCF3	B3GALT6		Anxa11	0.34985	0.000520747	0.352927	0.00226188	N	Y	Y
ABCA13	ABCG4	BABAM1		Aoah	0.821824	0.00811783	0.817208	0.00684999	N	N	Y
ABCA3	ABHD10	BDH1		Ap4m1	0.165429	0.0469607	0.168258	0.0489619	N	N	Y
ABCA4	ABHD11	BFSP1		Apc	-0.138066	0.0133749	-0.136069	0.026469	N	N	Y
ABCA5	ABHD12	BICD1		Apobr	-0.436978	0.0236848	-0.436339	0.0293689	N	N	N
ABCA6	ABHD12B	BRAF		Arhgap32	-0.142793	0.039942	-0.140653	0.0471457	N	Y	Y
ABCA7	ABHD13	CAMK4		Arl2	0.119102	0.0398728	0.120201	0.0376228	N	N	Y
ABCA9	ABHD15	CDC42BPA		Armc2	0.189491	0.0223938	0.191832	0.0260336	N	Y	Y
ABCB1	ABHD17C	CDK13		Atp2a1	-0.563763	0.0229983	-0.559315	0.0205026	N	N	Y
ABCB10	ABHD3	CELF2		B4galt1	0.188864	0.00872501	0.191322	0.0149048	N	N	N
ABCB11	ABHD5	CEP19		Bcor	0.112818	0.0351137	0.116199	0.0303999	N	N	Y
ABCB5	ABHD6	CFL1		Bdh1	-1.02412	2.31075e-78	-1.02229	5.47176e-12	Y	Y	Y
ABCB6	ABI2	CGGBP1		Bnip1	0.133403	0.0138623	0.135528	0.0173658	N	N	Y
ABCB7	ABL2	CHAMP1		Btd	0.146179	0.0295632	0.14608	0.0360894	N	N	N
ABCB8	ABLIM1	CHD8		Btg2	0.25645	0.0193313	0.258897	0.025913	N	N	N
ABCB9	ABLIM2	CHRM4		Car12 (Ca12)	0.746678	0.0052097	0.732321	0.0254107	N	N	Y
ABCC1	ABRACL	CLEC2L		Car9 (Ca9)	0.796426	0.0396566	0.810245	0.033839	N	N	Y
ABCC10	ABTB1	CNKSR2		Cacng2	-0.140702	0.0272695	-0.13869	0.0288399	N	N	Y
ABCC12	ACAD8	CNTN4		Capn11	2.29501	0.00227929	2.28015	0.0140655	N	N	Y
ABCC2	ACAD9	CNTNAP2		Catsperd	0.292719	0.0261639	0.302124	0.0242302	N	N	N
ABCC3	ACADL	COL4A3BP		Ccdc108	0.38277	0.0147701	0.385834	0.0240765	N	N	Y
ABCC5	ACADM	CORO1C		Ccdc109b	0.430143	0.0165518	0.427349	0.0259918	N	N	N
ABCC6	ACBD3	CPNE9		Ccdc121	0.978221	0.0361951	0.990154	0.031083	N	N	Y
ABCC8	ACBD5	CPSF6		Ccdc153	1.07156	0.00203847	1.06477	0.00911877	N	N	Y
ABCD1	ACBD6	CREBRF		Ccdc180	1.4239	0.00448769	1.34951	0.0114126	N	Y	Y
ABCD2	ACBD7	CSNK2A1		Ccdc40	0.246094	0.0212014	0.250173	0.0261987	N	N	Y
ABCD3	ACER3	CTCF		Ccdc60	0.759235	0.00559904	0.761706	0.0117363	N	N	Y
ABCE1	ACKR3	CTNNB1		Ccdc81	0.550354	0.018267	0.550342	0.0259171	N	N	Y
ABCF1	ACLY	CTR9		Cdh4	0.312127	0.00249986	0.312308	0.00937427	N	N	Y
ABCF2	ACOT7	CYB5D2		Cdhr3	0.524268	0.0329144	0.525653	0.0419133	N	N	Y
ABCF3	ACOT8	CYLD		Cdk20	0.135824	0.0228878	0.135872	0.0293061	N	Y	Y
ABCG2	ACOX1	CYP26B1		Cdk2ap2	0.196266	0.0299848	0.198436	0.0348592	N	N	N
ABCG4	ACP1	DALRD3		Cdk5rap1	0.269793	0.0234076	0.2716	0.0320788	N	N	Y
ABCG5	ACP2	DBNL		Cdkn2b	0.329872	0.0443308	0.325409	0.0431071	N	Y	Y
ABCG8	ACSL3	DCP2		Cebpb	0.223392	0.0188516	0.222993	0.0260747	N	N	N
ABHD10	ACSL4	DDX3X		Cep19	-1.03191	5.86796e-63	-1.02857	2.44419e-11	Y	Y	Y
ABHD11	ACSS3	DDX6		Cers5	0.0847139	0.0458575	0.0870313	0.0471359	N	N	Y
ABHD12	ACTL6B	DERL1		Cfb	0.246462	0.00980961	0.249868	0.0155114	N	N	N
ABHD12B	ACTN1	DHDDS		Chtf18	0.20162	0.0489389	0.20616	0.0487304	N	N	Y
ABHD13	ACTN2	DLG1		Cnpy4	0.12513	0.040073	0.127912	0.0430711	N	N	Y
ABHD15	ACTR10	DNAH9		Col16a1	0.177213	0.0169986	0.179183	0.0186787	N	N	N
ABHD16A	ACTR1A	DNAJC5G		Col28a1	0.291552	0.0410257	0.293835	0.0496708	N	N	Y
ABHD17C	ACTR1B	DNM3		Col5a3	0.258128	0.0169451	0.258287	0.0239429	N	N	Y
ABHD2	ACTR2	DNMT1		Col7a1	0.284771	0.00247878	0.286536	0.00585083	N	N	Y
ABHD3	ACTR3	DOLK		Commd1	0.146667	0.0334797	0.149085	0.03379	N	Y	Y
ABHD5	ACTR3B	DSCAM		Ctbp2	0.12316	0.0199704	0.126425	0.0194987	N	N	Y
ABHD6	ACTR6	DTWD1		Ctsd	-0.138621	0.0268115	-0.136509	0.0343556	N	N	Y
ABHD8	ACVR1B	DUSP28		Cyb5d2	0.192851	0.0144481	0.192313	0.0198814	Y	Y	Y
ABI1	ACVR2A	ELK4		Cyr61	0.305753	0.024145	0.308984	0.030994	N	N	N
ABI2	ACVR2B	EP300		Dclre1a	-0.213514	0.0168256	-0.212333	0.0244259	N	Y	Y
ABL1	ACYP1	ERCC1		Ddit3	0.244042	0.00125681	0.247642	0.00335032	N	N	N
ABL2	ACYP2	F7		Dio3	1.5789	0.030458	1.58228	0.0380413	N	N	Y
ABLIM1	ADAM10	FAM122B		Dkk3	-0.177829	0.00757429	-0.175838	0.0112966	N	Y	Y
ABLIM2	ADAM11	FAM131B		Dlg1	-1.079	1.58635e-46	-1.07644	1.95815e-10	Y	Y	Y
ABLIM3	ADAM19	FAM13C		Dlg2	-0.145024	0.0112486	-0.143024	0.0197449	N	Y	Y
ABR	ADAM21	FAM98B		Dnaaf2	0.227871	0.0356725	0.231371	0.0404069	N	Y	Y
ABRA	ADAM22	FBXO45		Dnah10	0.226303	0.0399966	0.229472	0.0449436	N	Y	Y
ABRACL	ADAM23	FBXO9		Dnah11	0.825418	0.0135763	0.808178	0.0240297	N	N	N
ABTB1	ADAM32	FEM1B		Dnah9	0.271656	0.0321398	0.270719	0.0431547	Y	Y	Y
ABTB2	ADAM9	FLYWCH2		Dnajc17	0.181421	0.013021	0.184552	0.0179646	N	N	Y
ACAA1	ADAMTS10	FNDC3A		Dnajc28	-0.261532	0.0053984	-0.263135	0.00900435	N	Y	Y
ACAA2	ADAMTS16	FNDC5		Dok3	0.25594	0.0259879	0.256719	0.0333139	N	N	Y
ACACA	ADAMTS2	FNIP2		Drd2	0.358908	0.0458707	0.36188	0.0496186	N	N	Y
ACACB	ADAMTS3	FRAT1		Dtx3l	-0.274172	0.0168974	-0.273905	0.0226854	N	N	N
ACAD10	ADAMTS8	FXR1		Dynlrb2	0.982163	0.0348363	0.955484	0.0437434	N	N	Y
ACAD8	ADAMTSL1	GABRB3		Efr3a	-0.152787	0.02757	-0.15057	0.0300691	N	Y	Y
ACAD9	ADAMTSL3	GALE		Ell2	-0.287867	0.00841478	-0.285065	0.0161102	N	N	N
ACADL	ADAR	GATAD2B		Enox2	0.27997	0.0213687	0.280192	0.0294115	N	N	N
ACADM	ADARB1	GFPT1		Epha10	0.154591	0.00874178	0.156842	0.0103901	N	Y	Y
ACADS	ADAT2	GIGYF2		Esrrb	0.665895	0.0154844	0.664963	0.0154615	N	N	Y
ACADSB	ADCY1	GLS		Esyt3	0.360967	0.0141461	0.3625	0.0224479	N	N	Y
ACAP1	ADCY2	GPATCH2L		Eya1	-0.267185	0.00902414	-0.264543	0.0162668	N	Y	Y
ACAP2	ADCY6	GRIN2A		Fam101a	0.247646	0.0302319	0.250666	0.0311263	N	N	Y
ACAP3	ADCY9	GRIN2B		Fam129a	-0.331362	0.0039006	-0.331043	0.00825188	N	N	N
ACAT1	ADCYAP1R1	HDAC8		Fbxo45	-1.01734	3.69313e-84	-1.01537	2.37136e-12	Y	Y	Y
ACAT2	ADD2	HELZ		Fcgrt	0.176345	0.0331319	0.178355	0.0358243	N	N	Y
ACBD3	ADD3	HERC3		Fgf14	-0.159311	0.0290862	-0.157151	0.0303532	N	Y	Y
ACBD4	ADH5	HNRNPA2B1		Fosb	1.28814	0.0416348	1.34107	0.0479985	N	N	Y
ACBD5	ADNP	HNRNPH3		Foxj1	0.420644	0.00437131	0.424338	0.0125977	N	N	Y
ACBD6	ADNP2	HNRNPU		Fundc2	-0.1518	0.0331591	-0.150321	0.0364797	N	N	Y
ACBD7	ADO	HSPA4L		Gal3st4	-0.40585	0.0153278	-0.403171	0.0245727	N	N	Y
ACCSL	ADORA2B	HTR2A		Galntl6	-0.153959	0.0417193	-0.151667	0.0431834	N	N	Y
ACD	ADPGK	HUWE1		Gas2l2	0.301786	0.032291	0.298599	0.0378382	N	N	Y
ACE	ADPRHL1	IKZF5		Gcnt4	-0.367201	0.008532	-0.363814	0.0162215	N	Y	Y
ACE2	ADRA1A	INO80		Gla	-0.200924	0.0261671	-0.200913	0.0341028	N	N	N
ACER3	ADRA1D	INO80B		Glt8d1	0.113434	0.0327023	0.116215	0.0312186	N	Y	Y
ACHE	ADRB1	INO80D		Gmppa	0.105216	0.0428123	0.105696	0.0408726	N	N	Y
ACIN1	ADSL	INSIG2		Gnat2	-0.887875	0.0258643	-0.854364	0.0328302	N	N	Y
ACKR2	ADSS	INTS6		Gng5	0.138807	0.0418637	0.138554	0.0437092	N	Y	Y
ACKR3	AEBP2	INTS7		Gper1	0.209026	0.0372821	0.208763	0.046978	N	N	Y
ACKR4	AFF4	IREB2		Gpnmb	-1.07199	1.27797e-08	-1.07191	3.70045e-05	N	N	Y
ACLY	AFG3L2	ITPR1		Gprc5a	0.890131	0.0357336	0.9	0.0331097	N	N	N
ACMSD	AFMID	JMJD4		Gtf2h4	0.203142	0.00889123	0.204819	0.0143061	N	N	Y
ACO1	AFTPH	JMY		H1f0	0.122609	0.0372901	0.124634	0.0359082	N	Y	Y
ACO2	AGFG1	JRKL		Havcr2	-0.660452	0.0106542	-0.649028	0.0215036	N	N	N
ACOT1	AGGF1	KANSL1		Hdc	0.660667	0.0290817	0.656188	0.0321894	N	N	Y
ACOT11	AGK	KCNQ3		Heph	-0.295062	0.00714538	-0.294098	0.0116244	N	N	Y
ACOT12	AGO1	KDM6A		Hist1h2bc (Hist1h2bi)	-0.252286	0.00434952	-0.251315	0.00978464	N	N	Y
ACOT13	AGO3	KIFC2		Hist1h2bg (Hist1h2bc)	-0.938318	0.0304196	-0.907514	0.0284628	N	N	Y
ACOT2	AGO4	KMT2A		Hist1h4h	-0.599924	0.00723341	-0.595786	0.0126503	N	Y	Y
ACOT4	AGPAT5	KMT2C		Hlx	0.331226	0.0318776	0.326894	0.0387464	N	N	N
ACOT7	AGPS	KMT2D		Hmcn1	-0.189353	0.0315802	-0.187307	0.0406115	N	N	N
ACOT8	AGT	KNDC1		Hmgn1	0.10408	0.0442853	0.106116	0.0424052	N	N	N
ACOT9	AGTPBP1	LARP4		Htra3	-0.202714	0.0125097	-0.200769	0.0167438	N	N	N
ACOX1	AHCTF1	LCOR		Icam2	0.269826	0.0162436	0.267709	0.0235341	N	N	N
ACOX2	AHCYL1	LDB1		Icmt	-0.112543	0.0214687	-0.111152	0.0286393	N	Y	Y
ACOX3	AHCYL2	LDLRAD4		Ier3	0.429618	0.0103293	0.431771	0.0172691	N	N	N
ACOXL	AHDC1	LRTM2		Ifi203 (Ifi16)	0.607567	0.0200268	0.591281	0.033223	N	N	N
ACP1	AHI1	LYNX1		Ifit3	-0.414069	0.0206099	-0.415773	0.021012	N	N	Y
ACP2	AHNAK	MAMSTR		Igf1	-0.157075	0.0204802	-0.154699	0.0247674	N	N	Y
ACP6	AHNAK2	MANBAL		Igfbp3	0.351887	0.000267362	0.352974	0.00163873	N	N	Y
ACR	AHR	MAP2K2		Igfbp5	-0.115729	0.00689983	-0.113824	0.0203852	N	N	Y
ACRBP	AIMP1	MAP3K2		Il15ra	-0.346583	0.0302099	-0.346177	0.0380328	N	N	N
ACRV1	AJAP1	MAPK8		Il18bp	0.172916	0.0311767	0.177508	0.0341011	N	N	Y
ACSBG1	AK3	MBNL1		Il1rap	-0.198901	0.00830751	-0.196921	0.0132425	N	N	Y
ACSBG2	AK4	MCRS1		Il1rl1	0.955291	0.00113499	0.954238	0.00340439	N	N	N
ACSF2	AK5	MECP2		Inhbe	-0.94785	0.0141173	-0.924036	0.00983795	N	N	Y
ACSF3	AK9	MED28		Ino80c	-0.152971	0.0359054	-0.152629	0.0386479	N	Y	Y
ACSL3	AKAP1	MEF2C		Ipmk	-0.0903413	0.0233135	-0.0893972	0.0350763	N	N	Y
ACSL4	AKAP10	MET		Irx2	1.26392	0.0108274	1.24539	0.0143001	N	N	N
ACSL6	AKAP5	MGA		Isyna1	0.231981	0.00295348	0.233521	0.00571928	N	N	Y
ACSM3	AKAP8	MGAT4A		Itga11	0.388724	0.00534151	0.39366	0.0102776	N	N	N
ACSM4	AKIRIN1	MKL2		Itga2b	0.26628	0.0214811	0.267329	0.0302683	N	N	Y
ACSM5	AKIRIN2	MMAA		Itgax	-0.771217	0.000788658	-0.765548	0.00353256	N	N	N
ACSS1	AKR1A1	MPP5		Itgb3	-0.154096	0.0434619	-0.152135	0.0456692	N	N	N
ACSS3	AKR1B1	MSL3		Jun	0.199099	0.00218379	0.201171	0.00406927	N	N	N
ACTA1	AKT3	MTMR2		Kcns3	-0.216002	0.0214182	-0.217027	0.0274686	N	N	Y
ACTB	AKTIP	MYH10		Ldhal6b	0.904059	0.0121716	0.882032	0.0117943	N	N	N
ACTC1	ALAS1	MYO18A		Lipc	-0.626037	0.0338879	-0.623457	0.0358701	N	N	Y
ACTG1	ALDH1L1	MYT1L		Lipg	0.394052	0.0280966	0.386364	0.0434679	N	N	N
ACTL6B	ALDH1L2	NAA15		Lrrc16b	0.126259	0.0352998	0.12819	0.0370595	N	N	Y
ACTL7A	ALDH2	NAP1L1		Lrrc23	0.837476	0.00192884	0.836393	0.00851695	N	N	N
ACTL7B	ALDH5A1	NAP1L2		Lrrd1	0.519629	0.0397144	0.520067	0.0356467	N	N	Y
ACTL9	ALDH6A1	NCKAP1		Ly6h	0.119415	0.0151565	0.121431	0.0233376	N	N	N
ACTN1	ALDH9A1	NECAB3		Lypd6	-0.102086	0.0427196	-0.100542	0.0456402	N	Y	Y
ACTN2	ALDOA	NICN1		Mad2l2	0.265734	0.0247925	0.266119	0.0389361	N	N	Y
ACTN4	ALG3	NIPAL3		Magt1	0.140189	0.00748055	0.143381	0.0106033	N	N	N
ACTR10	ALG9	NPM2		Mak	0.34472	0.0253464	0.345253	0.0344125	N	N	Y
ACTR1A	ALKBH3	NRXN1		Mamdc2	-0.311086	0.0221111	-0.308608	0.0336596	N	N	Y
ACTR1B	ALKBH4	NT5M		Man2b2	-0.176251	0.0428346	-0.174238	0.049817	N	N	Y
ACTR2	ALKBH8	NUDT18		Mboat2	-0.142705	0.0110034	-0.140796	0.0157851	N	N	N
ACTR3	ALMS1	NUDT22		Medag	-0.235563	0.0448417	-0.235094	0.0497462	N	N	Y
ACTR3B	ALS2	NUFIP2		Megf10	-0.176283	0.0109742	-0.175648	0.017112	N	N	Y
ACTR5	AMBRA1	NUP214		Mfi2	-1.11631	0.00164056	-1.11585	0.00520588	N	Y	Y
ACTR6	AMD1	NUS1		Mfsd5	-0.101234	0.0418198	-0.101386	0.0414045	N	Y	Y
ACTR8	AMDHD2	NVL		Mkl2	-0.130262	0.0171068	-0.1282	0.0236843	Y	Y	Y
ACTRT1	AMER3	OTUD4		Mkx	-0.242787	0.00210131	-0.241043	0.00469825	N	Y	Y
ACTRT2	AMIGO1	P2RX6		Mrc1	0.335252	0.00476101	0.337261	0.0150545	N	N	Y
ACTRT3	AMMECR1L	P4HTM		Mroh1	0.107547	0.0141201	0.109489	0.0185541	N	Y	Y
ACVR1B	AMN1	PAQR9		Mthfd1	-0.124158	0.0290999	-0.122879	0.030873	N	N	Y
ACVR1C	AMOT	PEAK1		Mvd	0.13429	0.0467866	0.136094	0.0406281	N	N	Y
ACVR2A	AMPH	PELI3		Nanp	-0.59881	0.0252968	-0.590012	0.0361634	N	Y	Y
ACVR2B	AMY2B	PFDN1		Nbl1	0.192913	0.0128035	0.194742	0.0152582	N	N	Y
ACY1	ANAPC1	PGAP1		Ncbp2	-0.97683	2.16671e-68	-0.973838	9.00197e-12	N	Y	Y
ACY3	ANAPC13	PGP		Nipa2	-0.13739	0.0187605	-0.134919	0.0248243	N	Y	Y
ACYP1	ANAPC7	PHF3		Nkx2-1	0.618624	0.0253846	0.619499	0.0357188	N	N	Y
ACYP2	ANGEL1	PHF6		Nmi	-0.320177	0.0254773	-0.321327	0.0287889	N	N	N
ADAD2	ANGPTL1	PIGZ		Nnat	0.335649	0.0031065	0.337522	0.0175082	N	N	Y
ADAL	ANK3	PIKFYVE		Nr2f1	0.114999	0.0231011	0.116974	0.0276492	N	N	Y
ADAM10	ANKAR	PIP5KL1		Nrros	-0.912869	4.9309e-16	-0.911018	4.05155e-07	N	Y	Y
ADAM11	ANKFY1	POGZ		Nup210l	0.356205	0.00941042	0.361147	0.0126503	N	N	Y
ADAM12	ANKMY2	PPM1A		Nxn	0.15789	0.0320375	0.160891	0.0340248	N	N	N
ADAM17	ANKRA2	PPM1D		Odf3l2	0.514682	0.0219421	0.51497	0.0259102	N	N	N
ADAM19	ANKRD10	PPP1R15B		Otop3	0.662082	0.0396977	0.658577	0.0404647	N	N	Y
ADAM2	ANKRD11	PRRT3		P2ry13	-0.437561	0.0148205	-0.425611	0.0482128	N	N	N
ADAM20	ANKRD12	PSMC2		P4ha2	0.150321	0.0321276	0.155901	0.0315105	N	N	N
ADAM21	ANKRD13B	PTBP3		Pabpc1l	-0.326084	0.0413829	-0.327188	0.0402801	N	N	Y
ADAM22	ANKRD13C	PTEN		Pak2	-1.02411	1.35174e-81	-1.02213	3.28109e-12	N	Y	Y
ADAM23	ANKRD16	PTGES2		Papln	-0.35515	0.00544155	-0.349558	0.0193626	N	N	Y
ADAM29	ANKRD17	PTK2B		Pcdhga1	0.340566	0.0139703	0.33913	0.0239126	N	N	Y
ADAM32	ANKRD26	PUS7L		Pcolce	0.295603	0.0300555	0.295864	0.0476552	N	N	N
ADAM33	ANKRD28	RAB40C		Pcyt1a	-1.0197	1.7243e-145	-1.01721	1.00863e-13	N	Y	Y
ADAM7	ANKRD34A	RALGPS2		Pde1b	0.152039	0.0144485	0.154136	0.0157053	N	Y	Y
ADAM8	ANKRD35	RASA1		Pdia4	0.150236	0.0424359	0.151854	0.0387935	N	N	Y
ADAM9	ANKRD39	RBBP5		Pdlim4	0.197643	0.0338563	0.199964	0.0403955	N	N	N
ADAMDEC1	ANKRD42	RC3H1		Pigx	-0.996184	4.26484e-27	-0.994517	1.33443e-08	N	Y	Y
ADAMTS10	ANKRD45	RC3H2		Pigz	-1.09149	9.58755e-17	-1.08567	3.52576e-07	Y	Y	Y
ADAMTS13	ANKRD46	REEP2		Plagl1	0.281391	0.0226037	0.281022	0.0445329	N	N	Y
ADAMTS16	ANKRD49	RMND5A		Plch2	0.305499	0.00559036	0.306011	0.0197432	N	Y	Y
ADAMTS17	ANKRD52	RNF111		Plekho2	-0.237755	0.0373198	-0.234228	0.0494499	N	N	Y
ADAMTS19	ANKRD63	RNF168		Plin3	0.204192	0.0111759	0.205251	0.0168155	N	N	N
ADAMTS2	ANKS6	RNF38		Plk5	0.451548	0.0142408	0.451205	0.0255657	N	N	Y
ADAMTS20	ANKZF1	RNF6		Por	0.112933	0.0387872	0.115364	0.034217	N	N	N
ADAMTS3	ANO3	RTN4R		Pparg	-0.442959	0.0366165	-0.436929	0.0486072	N	N	Y
ADAMTS6	ANO5	RTTN		Ppm1k	-0.146977	0.0382595	-0.145138	0.0396103	N	N	Y
ADAMTS8	ANO8	SACM1L		Ppp1r36	0.810274	0.0145336	0.788055	0.0195514	N	N	N
ADAMTSL1	ANTXR1	SATB2		Prelp	0.37281	0.0165716	0.375917	0.0304292	N	N	Y
ADAMTSL3	ANTXR2	SCN1A		Prkcd	0.183499	0.038374	0.184805	0.0393156	N	Y	Y
ADAMTSL5	ANXA11	SCN1B		Procr	0.331013	0.0340797	0.330308	0.0351106	N	N	N
ADAP1	ANXA6	SCN2A		Ptch1	-0.217392	0.00549381	-0.215212	0.0090551	N	N	Y
ADAR	AP1AR	SEL1L		Ptgdr2	1.01813	0.0242603	1.01295	0.0151228	N	N	Y
ADARB1	AP1B1	SEMA7A		Ptger4	-0.358317	0.0275677	-0.355995	0.0401917	N	N	N
ADAT1	AP1G1	SENP5		Ptov1	0.128077	0.0245377	0.129973	0.0272601	N	N	Y
ADAT2	AP1M1	SERPINI1		Ptpn22	0.630348	0.0286747	0.627794	0.0231152	N	N	Y
ADCK1	AP1S1	SESTD1		Ptprm	-0.124024	0.0294542	-0.121991	0.0325461	N	Y	Y
ADCK2	AP1S3	SET		Ptrh1	0.217569	0.0449521	0.220695	0.0432543	N	N	Y
ADCK5	AP2A1	SETD5		Rab24	0.089656	0.0351225	0.0905578	0.0407187	N	Y	Y
ADCY1	AP2A2	SHANK2		Ramp2	0.184106	0.00559532	0.185746	0.008268	N	N	N
ADCY10	AP2M1	SLC25A10		Rasa4	0.219375	0.012686	0.221001	0.0176691	N	N	Y
ADCY2	AP2S1	SLC25A45		Rasef	-0.720037	0.0178726	-0.725614	0.0241268	N	N	Y
ADCY3	AP3B2	SLC27A4		Rbp4	-0.360234	0.0237186	-0.35654	0.0364651	N	Y	Y
ADCY5	AP3D1	SLC35F3		Rd3	0.769267	0.00980218	0.771523	0.012232	N	N	Y
ADCY6	AP3M2	SLIT2		Rdm1	0.390141	0.00363835	0.390904	0.00732171	N	N	Y
ADCY7	AP3S1	SMC1A		Rfc3	0.217002	0.0420184	0.219214	0.0474911	N	N	Y
ADCY8	AP4B1	SMG1		Rftn1	0.245059	0.0198292	0.247256	0.0255578	N	Y	Y
ADCY9	AP4E1	SMNDC1		Rgs7bp	-0.188009	0.0325133	-0.185608	0.0447732	N	Y	Y
ADCYAP1	AP4S1	SNRNP48		Rhcg	0.512709	0.00350363	0.514831	0.0087493	N	N	N
ADCYAP1R1	AP5M1	SOS1		Rhpn1	0.210379	0.0286179	0.211433	0.0363901	N	N	N
ADD1	APAF1	SPHK2		Rnf168	-0.999379	1.18828e-73	-0.997372	4.65959e-12	Y	Y	Y
ADD2	APBA1	SPICE1		Rnh1	0.121987	0.0387562	0.124304	0.0401557	N	N	Y
ADD3	APBA2	SREK1		Rsph4a	0.474378	0.0299481	0.470622	0.0469568	N	N	Y
ADGB	APBB1	SRSF11		Ryr2	-0.132221	0.0460846	-0.130332	0.0490627	N	Y	Y
ADH5	APBB3	SSH2		Sco1	-0.143125	0.0433548	-0.144181	0.0458123	N	N	Y
ADH7	APCDD1	STXBP1		Sdf2l1	0.215085	0.0425957	0.216865	0.04902	N	N	Y
ADHFE1	APEH	SZT2		Sec62	-0.109688	0.0281262	-0.107818	0.0356833	N	N	Y
ADI1	APEX1	TANC2		Selplg	-0.896034	9.93519e-06	-0.882403	0.00100828	N	N	N
ADIPOQ	APH1A	TAOK1		Senp5	-1.05527	1.10484e-114	-1.05379	3.58643e-13	Y	Y	Y
ADIPOR1	API5	TBC1D10B		Serpine1	-0.544939	0.0296299	-0.539226	0.0354672	N	N	N
ADK	APMAP	TECTA		Serpinf1	0.2648	0.0122135	0.26608	0.0201716	N	N	Y
ADNP	APOO	TIAL1		Sh3tc1	-0.19538	0.0315126	-0.191055	0.0421969	N	N	N
ADNP2	APPBP2	TMEM177		Shisa2	0.453325	0.013317	0.446461	0.0271543	N	N	N
ADO	APPL1	TMEM38A		Six3	1.5118	0.026353	1.50643	0.0401233	N	Y	Y
ADORA1	APPL2	TMF1		Slc1a5	0.263583	0.030753	0.265234	0.0388883	N	N	N
ADORA2A	APTX	TNKS		Slc1a6	0.16822	0.0210895	0.172227	0.0235124	N	Y	Y
ADORA2B	AQP11	TNKS2		Slc36a2	0.738434	0.00745849	0.740489	0.011397	N	N	Y
ADPGK	AQP4	TRAK1		Slfn3 (Slfn12l)	-0.665379	0.0218182	-0.660949	0.0157191	N	N	Y
ADPRHL1	AQR	TRIP12		Snx30	-0.141568	0.0150964	-0.139495	0.0184305	N	Y	Y
ADPRHL2	ARCN1	TRMT5		Socs3	0.338783	0.00289638	0.334951	0.00697709	N	N	N
ADPRM	AREL1	TRRAP		Spata18	1.00728	0.0190907	0.984929	0.0289481	N	N	Y
ADRA1A	ARF1	TTBK2		Spp1	-0.678486	0.00548261	-0.678962	0.00958644	N	N	N
ADRA1B	ARF5	TTN		Spred3	-0.237073	0.00513169	-0.234374	0.0103438	N	N	Y
ADRA1D	ARFGAP3	TXLNG		Stab1	0.197517	0.0030239	0.199542	0.00515823	N	N	N
ADRA2A	ARFGEF1	TYW3		Stx1b	-0.119269	0.0378663	-0.11724	0.0436995	N	Y	Y
ADRA2C	ARFGEF2	TYW5		Susd1	-0.188511	0.0346423	-0.18577	0.0447556	N	N	Y
ADRB1	ARFIP1	UBL7		Sv2c	-0.191583	0.0120489	-0.188543	0.0201128	N	Y	Y
ADRB3	ARFIP2	UBN2		Tbx1	0.314813	0.0239164	0.319307	0.0314575	N	N	N
ADRM1	ARFRP1	UBQLN1		Tcf15	0.75403	0.00497131	0.751529	0.00780052	N	N	Y
ADSL	ARGLU1	UBXN7		Tctex1d2	-1.06666	2.20886e-23	-1.06713	3.71108e-08	N	Y	Y
ADSS	ARHGAP21	UGGT1		Tdo2	0.598802	0.0200523	0.590497	0.0273956	N	N	Y
AEBP2	ARHGAP24	UPF2		Tekt4	0.884509	0.0268756	0.887992	0.0238447	N	N	Y
AEN	ARHGAP26	UPF3B		Tfap2d	1.16277	0.00921655	1.12004	0.0248162	N	N	Y
AFAP1	ARHGAP31	USP10		Tfrc	-0.78255	2.62843e-28	-0.780339	6.79156e-09	N	Y	Y
AFAP1L1	ARHGAP32	USP15		Thrb	-0.185978	0.041101	-0.183688	0.0494843	N	Y	Y
AFAP1L2	ARHGAP35	USP7		Thrsp	0.260093	0.0402208	0.262444	0.0465184	N	N	Y
AFF3	ARHGAP42	USP9X		Tlcd2	-0.681053	0.0392926	-0.678076	0.0366992	N	N	Y
AFF4	ARHGAP44	VPS26A		Tll2	0.755444	0.0265299	0.732337	0.0416307	N	Y	Y
AFG3L2	ARHGAP5	VWA7		Tmem107	0.27395	0.00315532	0.277312	0.00697288	N	N	Y
AFMID	ARHGDIA	WAC		Tmem119	-0.589455	0.000152967	-0.58321	0.00247304	N	N	N
AFP	ARHGDIG	WDFY3		Tmem184c	-0.109399	0.0105361	-0.108296	0.0183025	N	Y	Y
AFTPH	ARHGEF10	WDR53		Tmem212	0.947875	0.018744	0.944633	0.0189367	N	N	Y
AGAP1	ARHGEF11	XPO1		Tmem62	-0.111349	0.047004	-0.109116	0.0478748	N	N	Y
AGAP2	ARHGEF17	XPO7		Tmem88	0.291538	0.039872	0.292287	0.0453232	N	N	Y
AGBL1	ARHGEF2	ZBTB26		Tmprss7	-0.321458	0.0121867	-0.316184	0.0236975	N	N	Y
AGBL2	ARHGEF25	ZBTB44		Tppp3	0.143355	0.042936	0.1453	0.0391889	N	N	N
AGBL3	ARHGEF26	ZC3H11A		Tra2a	0.108964	0.0335859	0.110989	0.0336434	N	Y	Y
AGBL4	ARHGEF28	ZNF483		Trp73 (Tp73)	0.48025	0.00695644	0.479701	0.0174109	N	N	N
AGBL5	ARHGEF3	ZNF507		Tspan32	0.881055	0.0375995	0.851388	0.0267042	N	N	Y
AGER	ARHGEF33	ZNF654		Txnip	0.236855	9.8338e-05	0.239587	0.000671427	N	N	N
AGFG1	ARHGEF4			Uap1l1	0.208559	0.0157857	0.207693	0.0246981	N	N	N
AGGF1	ARHGEF6			Uba7	0.286668	0.0280923	0.284954	0.034042	N	N	Y
AGK	ARHGEF7			Ubxn7	-1.02065	3.2913e-64	-1.0183	1.43044e-11	Y	Y	Y
AGL	ARHGEF9			Unc5a	0.135617	0.0120486	0.137879	0.0146651	N	Y	Y
AGMAT	ARID1B			Usp35	0.114692	0.0425344	0.116509	0.0425882	N	N	Y
AGMO	ARID2			Wdr53	-0.991981	1.24068e-17	-0.988043	3.0395e-07	Y	Y	Y
AGO1	ARID4B			Wdr63	1.15673	0.0385654	1.19496	0.0427255	N	N	Y
AGO3	ARID5B			Wwc1	-0.108624	0.0398023	-0.106736	0.0473907	N	Y	Y
AGO4	ARIH1			Xbp1	0.139473	0.0158007	0.141515	0.0162563	N	N	N
AGPAT1	ARIH2			Ybx2	0.213232	0.0421897	0.214414	0.0477693	N	N	Y
AGPAT3	ARL1
AGPAT5	ARL10
AGPS	ARL13B
AGR2	ARL14EP
AGR3	ARL15
AGRN	ARL3
AGT	ARL6
AGTPBP1	ARL6IP5
AGTR2	ARL8A
AGXT	ARL8B
AGXT2	ARMC1
AHCTF1	ARMC10
AHCY	ARMC2
AHCYL1	ARMC3
AHCYL2	ARMC6
AHDC1	ARMC8
AHI1	ARMCX1
AHNAK	ARMCX2
AHNAK2	ARMCX3
AHR	ARMCX4
AHRR	ARMCX5
AHSA1	ARNT
AHSG	ARNT2
AICDA	ARNTL
AIDA	ARPC1A
AIFM1	ARPC2
AIFM2	ARPC3
AIFM3	ARPC4
AIG1	ARPC5L
AIMP1	ARPP19
AIMP2	ARPP21
AIP	ARRB2
AIPL1	ARVCF
AIRE	ASAP1
AJAP1	ASB1
AJUBA	ASB13
AK3	ASB4
AK4	ASB6
AK5	ASB7
AK7	ASB8
AK8	ASCC3
AK9	ASF1A
AKAP1	ASH1L
AKAP10	ASH2L
AKAP11	ASIC1
AKAP12	ASIC2
AKAP13	ASNA1
AKAP14	ASNS
AKAP4	ASNSD1
AKAP5	ASPH
AKAP6	ASRGL1
AKAP7	ASTE1
AKAP8	ASXL1
AKAP8L	ASXL2
AKIP1	ATAD2B
AKIRIN1	ATAD5
AKIRIN2	ATCAY
AKNA	ATE1
AKNAD1	ATF2
AKR1A1	ATF6
AKR1B1	ATF7
AKR1B10	ATF7IP
AKR1C1	ATG12
AKR1C2	ATG14
AKR1C3	ATG16L1
AKR1C4	ATG2B
AKR1E2	ATG4A
AKR7A2	ATG5
AKT2	ATG9A
AKT3	ATL1
AKTIP	ATM
ALAS1	ATMIN
ALB	ATOH7
ALCAM	ATP11B
ALDH18A1	ATP11C
ALDH1A1	ATP13A2
ALDH1A2	ATP13A4
ALDH1A3	ATP1A1
ALDH1B1	ATP1A2
ALDH1L1	ATP1A3
ALDH1L2	ATP1B2
ALDH2	ATP1B3
ALDH3A1	ATP2A2
ALDH3A2	ATP2B1
ALDH4A1	ATP2B2
ALDH5A1	ATP2B3
ALDH6A1	ATP2B4
ALDH7A1	ATP2C1
ALDH8A1	ATP6AP1
ALDH9A1	ATP6AP2
ALDOA	ATP6V0A1
ALDOB	ATP6V0A2
ALDOC	ATP6V0B
ALG1	ATP6V0D1
ALG10	ATP6V0E2
ALG11	ATP6V1A
ALG12	ATP6V1B2
ALG14	ATP6V1C1
ALG2	ATP6V1D
ALG3	ATP6V1E1
ALG6	ATP6V1F
ALG8	ATP6V1G1
ALG9	ATP6V1H
ALK	ATP7A
ALKBH1	ATP8A1
ALKBH2	ATP8A2
ALKBH3	ATP8B2
ALKBH4	ATP9A
ALKBH5	ATR
ALKBH8	ATRN
ALLC	ATRNL1
ALMS1	ATRX
ALOX12B	ATXN1
ALOX15	ATXN10
ALOX15B	ATXN1L
ALOXE3	ATXN2
ALPK2	ATXN3
ALPK3	ATXN7
ALPL	ATXN7L3
ALPP	ATXN7L3B
ALS2	AUH
ALS2CL	AUNIP
ALX1	AVL9
ALX3	AXIN2
AMACR	AXL
AMBN	AZIN1
AMBP	B3GALNT1
AMBRA1	B3GALT1
AMD1	B3GALT6
AMDHD1	B3GNT2
AMDHD2	B3GNTL1
AMER1	B4GALNT1
AMER3	B4GALT4
AMFR	B4GALT5
AMHR2	B4GALT6
AMIGO1	BAALC
AMIGO2	BABAM1
AMMECR1	BACE1
AMMECR1L	BAG4
AMN1	BAG5
AMOT	BAIAP3
AMOTL1	BASP1
AMPD1	BAZ1A
AMPD2	BAZ1B
AMPH	BAZ2A
AMT	BBC3
AMY2A	BBOX1
AMY2B	BBS12
AMZ1	BBS2
AMZ2	BBS5
ANAPC1	BBS7
ANAPC10	BBS9
ANAPC13	BCAP29
ANAPC16	BCAS2
ANAPC2	BCAS3
ANAPC4	BCAT1
ANAPC7	BCDIN3D
ANGEL1	BCKDHB
ANGEL2	BCL11A
ANGPT4	BCL2
ANGPTL1	BCL2L11
ANGPTL3	BCL2L13
ANGPTL6	BCL7A
ANGPTL7	BCLAF1
ANK1	BCO2
ANK3	BCS1L
ANKAR	BDH1
ANKDD1A	BDH2
ANKDD1B	BDP1
ANKEF1	BECN1
ANKFN1	BEGAIN
ANKFY1	BEND4
ANKH	BEND6
ANKK1	BEND7
ANKLE1	BEST3
ANKLE2	BEX1
ANKMY1	BEX4
ANKMY2	BFAR
ANKRA2	BFSP1
ANKRD10	BHLHA9
ANKRD11	BHLHB9
ANKRD12	BICD1
ANKRD13B	BICD2
ANKRD13C	BID
ANKRD16	BIRC2
ANKRD17	BLCAP
ANKRD2	BLMH
ANKRD26	BLOC1S2
ANKRD27	BLOC1S6
ANKRD28	BLVRA
ANKRD29	BMP3
ANKRD33	BMPR1A
ANKRD33B	BMPR1B
ANKRD34A	BMPR2
ANKRD34B	BMS1
ANKRD34C	BNIP3
ANKRD35	BNIP3L
ANKRD37	BOD1L1
ANKRD39	BOLA3
ANKRD42	BORA
ANKRD45	BPGM
ANKRD46	BPNT1
ANKRD49	BPTF
ANKRD52	BRAF
ANKRD53	BRAP
ANKRD55	BRCC3
ANKRD6	BRD8
ANKRD61	BRI3BP
ANKRD63	BRINP1
ANKRD66	BRIX1
ANKRD7	BRK1
ANKRD9	BRMS1L
ANKS1A	BROX
ANKS1B	BRPF3
ANKS4B	BRSK2
ANKS6	BRWD1
ANKUB1	BRWD3
ANKZF1	BSN
ANO1	BTAF1
ANO10	BTBD1
ANO3	BTBD10
ANO5	BTBD3
ANO8	BTBD7
ANTXR1	BTBD8
ANTXR2	BTBD9
ANXA10	BTF3L4
ANXA11	BTRC
ANXA5	BUB3
ANXA6	BZW2
ANXA7	C11ORF63
ANXA8	C16ORF45
ANXA8L1	C1D
AOAH	C1QBP
AOC1	C1QL3
AOC2	C2CD2L
AP1AR	C2CD3
AP1B1	C2CD5
AP1G1	CA10
AP1G2	CA4
AP1M1	CA7
AP1M2	CAAP1
AP1S1	CAB39
AP1S2	CAB39L
AP1S3	CABLES2
AP2A1	CACHD1
AP2A2	CACNA1A
AP2M1	CACNA1B
AP2S1	CACNA1C
AP3B2	CACNA1D
AP3D1	CACNA1E
AP3M1	CACNA1F
AP3M2	CACNA1G
AP3S1	CACNA1I
AP3S2	CACNA2D1
AP4B1	CACNA2D2
AP4E1	CACNB1
AP4M1	CACNB2
AP4S1	CACNB3
AP5B1	CACNB4
AP5M1	CACNG3
AP5Z1	CACNG7
APAF1	CACNG8
APBA1	CACYBP
APBA2	CADM1
APBA3	CADM3
APBB1	CADPS
APBB3	CADPS2
APC	CALHM1
APC2	CAMK1D
APCDD1	CAMK1G
APCS	CAMK2A
APEH	CAMK2B
APEX1	CAMK2D
APEX2	CAMK2N2
APH1A	CAMK4
APH1B	CAMKK1
API5	CAMKK2
APIP	CAMKV
APLN	CAMLG
APLP1	CAMSAP2
APLP2	CAMSAP3
APMAP	CAMTA1
APOA1	CAMTA2
APOA2	CAND1
APOA4	CAND2
APOB	CANT1
APOBEC2	CANX
APOBEC3B	CAP1
APOBEC4	CAP2
APOE	CAPN1
APOH	CAPN2
APOL2	CAPN5
APOO	CAPN7
APOOL	CAPNS1
APOPT1	CAPRIN1
APP	CAPRIN2
APPBP2	CAPS2
APPL1	CAPZA1
APPL2	CAPZB
APRT	CARF
APTX	CASC1
AQP1	CASC4
AQP11	CASD1
AQP12A	CASP2
AQP12B	CATSPER2
AQP2	CAV2
AQP3	CBFA2T2
AQP4	CBLB
AQP5	CBLL1
AQP6	CBLN2
AQP7	CBLN4
AQP9	CBR4
AQR	CBX3
AR	CBX7
ARAP3	CC2D1B
ARC	CC2D2A
ARCN1	CCAR1
AREL1	CCAR2
ARF1	CCDC110
ARF3	CCDC112
ARF4	CCDC115
ARF5	CCDC126
ARFGAP1	CCDC136
ARFGAP2	CCDC14
ARFGAP3	CCDC157
ARFGEF1	CCDC170
ARFGEF2	CCDC178
ARFIP1	CCDC18
ARFIP2	CCDC180
ARFRP1	CCDC181
ARG1	CCDC25
ARG2	CCDC28A
ARGLU1	CCDC34
ARHGAP10	CCDC39
ARHGAP12	CCDC43
ARHGAP17	CCDC47
ARHGAP20	CCDC6
ARHGAP21	CCDC66
ARHGAP24	CCDC7
ARHGAP25	CCDC8
ARHGAP26	CCDC82
ARHGAP27	CCDC85A
ARHGAP28	CCDC91
ARHGAP31	CCDC92
ARHGAP32	CCDC93
ARHGAP33	CCK
ARHGAP35	CCKBR
ARHGAP36	CCL28
ARHGAP39	CCNA1
ARHGAP40	CCNA2
ARHGAP42	CCNC
ARHGAP44	CCNDBP1
ARHGAP5	CCNE1
ARHGAP6	CCNG1
ARHGAP8	CCNO
ARHGAP9	CCNT1
ARHGDIA	CCNT2
ARHGDIG	CCNY
ARHGEF10	CCPG1
ARHGEF10L	CCSAP
ARHGEF11	CCSER2
ARHGEF12	CCT2
ARHGEF15	CCT4
ARHGEF16	CCT6A
ARHGEF17	CCT8
ARHGEF18	CCZ1
ARHGEF19	CD109
ARHGEF2	CD200
ARHGEF25	CD274
ARHGEF26	CD276
ARHGEF28	CD2AP
ARHGEF3	CD302
ARHGEF33	CD34
ARHGEF39	CD4
ARHGEF4	CD46
ARHGEF40	CD47
ARHGEF6	CD53
ARHGEF7	CD99L2
ARHGEF9	CDADC1
ARID1A	CDAN1
ARID1B	CDC123
ARID2	CDC14A
ARID3A	CDC23
ARID3B	CDC25B
ARID3C	CDC27
ARID4A	CDC37L1
ARID4B	CDC40
ARID5B	CDC42BPA
ARIH1	CDC42EP3
ARIH2	CDC42SE1
ARL1	CDC42SE2
ARL10	CDC5L
ARL13A	CDC6
ARL13B	CDC7
ARL14EP	CDCA5
ARL15	CDCP1
ARL16	CDH12
ARL2	CDH13
ARL2BP	CDH18
ARL3	CDH26
ARL4C	CDH8
ARL4D	CDH9
ARL5A	CDHR2
ARL5B	CDIP1
ARL5C	CDIPT
ARL6	CDK12
ARL6IP1	CDK13
ARL6IP5	CDK14
ARL6IP6	CDK17
ARL8A	CDK20
ARL8B	CDK2AP1
ARMC1	CDK5
ARMC10	CDK5R1
ARMC2	CDK5R2
ARMC3	CDK7
ARMC4	CDKL1
ARMC5	CDKL2
ARMC6	CDKN1B
ARMC7	CDKN2AIPNL
ARMC8	CDKN2B
ARMC9	CDKN3
ARMCX1	CDO1
ARMCX2	CDR2
ARMCX3	CDS1
ARMCX4	CDS2
ARMCX5	CDV3
ARNT	CDYL
ARNT2	CDYL2
ARNTL	CEBPA
ARNTL2	CEBPG
ARPC1A	CEBPZ
ARPC2	CELF2
ARPC3	CELF3
ARPC4	CELF4
ARPC5	CELF5
ARPC5L	CELSR3
ARPP19	CEND1
ARPP21	CENPC
ARR3	CENPL
ARRB1	CENPQ
ARRB2	CENPW
ARRDC1	CEP104
ARSA	CEP112
ARSB	CEP120
ARSG	CEP128
ARSJ	CEP135
ARSK	CEP152
ART1	CEP164
ART3	CEP170
ART4	CEP170B
ART5	CEP19
ARTN	CEP250
ARV1	CEP290
ARVCF	CEP350
ARX	CEP41
AS3MT	CEP44
ASAH1	CEP57
ASAH2	CEP57L1
ASAP1	CEP63
ASAP2	CEP68
ASB1	CEP70
ASB10	CEP72
ASB11	CEP76
ASB13	CEP78
ASB14	CEP85
ASB15	CEP85L
ASB17	CEP97
ASB18	CEPT1
ASB2	CERS6
ASB3	CES4A
ASB4	CETN3
ASB5	CFL1
ASB6	CFLAR
ASB7	CFP
ASB8	CGGBP1
ASB9	CGN
ASCC3	CGNL1
ASCL1	CGREF1
ASCL2	CGRRF1
ASCL3	CHAF1A
ASCL4	CHAF1B
ASCL5	CHAMP1
ASF1A	CHCHD3
ASGR1	CHCHD6
ASGR2	CHCHD7
ASH1L	CHD1
ASH2L	CHD2
ASIC1	CHD5
ASIC2	CHD6
ASIC3	CHD8
ASIC4	CHD9
ASIC5	CHERP
ASIP	CHGA
ASL	CHGB
ASNA1	CHIC1
ASNS	CHKB
ASNSD1	CHL1
ASPDH	CHM
ASPG	CHMP1B
ASPH	CHMP4B
ASPHD2	CHMP5
ASPM	CHMP6
ASRGL1	CHMP7
ASS1	CHN1
ASTE1	CHN2
ASTL	CHP1
ASTN1	CHPT1
ASXL1	CHRDL1
ASXL2	CHRM1
ASXL3	CHRM4
ATAD1	CHRNB2
ATAD2	CHST1
ATAD2B	CHST11
ATAD3A	CHST14
ATAD5	CHST2
ATAT1	CHSY3
ATCAY	CHUK
ATE1	CIAO1
ATF1	CIAPIN1
ATF2	CIB1
ATF4	CILP
ATF5	CISD1
ATF6	CISD2
ATF6B	CIT
ATF7	CITED2
ATF7IP	CKAP2
ATF7IP2	CKAP4
ATG10	CKAP5
ATG12	CKMT1A
ATG13	CKMT1B
ATG14	CLASP1
ATG16L1	CLASP2
ATG16L2	CLCC1
ATG2A	CLCN5
ATG2B	CLDN10
ATG4A	CLEC2L
ATG4B	CLGN
ATG4D	CLHC1
ATG5	CLIC4
ATG7	CLINT1
ATG9A	CLIP1
ATG9B	CLIP3
ATIC	CLIP4
ATL1	CLK4
ATL2	CLN5
ATM	CLOCK
ATMIN	CLSPN
ATN1	CLSTN3
ATOH7	CLTA
ATOX1	CLTB
ATP10A	CLTC
ATP11B	CLU
ATP11C	CLUH
ATP12A	CLVS2
ATP13A1	CMAS
ATP13A2	CMBL
ATP13A3	CMIP
ATP13A4	CMPK2
ATP13A5	CMSS1
ATP1A1	CMTM4
ATP1A2	CMTM6
ATP1A3	CMTR1
ATP1A4	CMTR2
ATP1B1	CNEP1R1
ATP1B2	CNIH3
ATP1B3	CNKSR2
ATP2A1	CNN3
ATP2A2	CNNM1
ATP2B1	CNNM4
ATP2B2	CNOT1
ATP2B3	CNOT10
ATP2B4	CNOT11
ATP2C1	CNOT2
ATP4A	CNOT4
ATP4B	CNOT6
ATP6AP1	CNOT6L
ATP6AP2	CNOT7
ATP6V0A1	CNOT8
ATP6V0A2	CNRIP1
ATP6V0A4	CNST
ATP6V0B	CNTLN
ATP6V0C	CNTN3
ATP6V0D1	CNTN4
ATP6V0D2	CNTN5
ATP6V0E1	CNTNAP1
ATP6V0E2	CNTNAP2
ATP6V1A	CNTNAP4
ATP6V1B1	CNTNAP5
ATP6V1B2	CNTRL
ATP6V1C1	COBL
ATP6V1C2	COBLL1
ATP6V1D	COG1
ATP6V1E1	COG2
ATP6V1E2	COG3
ATP6V1F	COG5
ATP6V1G1	COG8
ATP6V1H	COIL
ATP7A	COL11A2
ATP7B	COL24A1
ATP8A1	COL4A3BP
ATP8A2	COL5A2
ATP8B1	COLGALT1
ATP8B2	COLGALT2
ATP8B3	COMMD1
ATP8B4	COMMD10
ATP9A	COMMD2
ATP9B	COMMD8
ATPAF1	COMMD9
ATPAF2	COPA
ATR	COPB1
ATRAID	COPG1
ATRIP	COPG2
ATRN	COPS3
ATRNL1	COPS4
ATRX	COPS7A
ATXN1	COPS8
ATXN10	COQ10B
ATXN1L	COQ3
ATXN2	COQ6
ATXN2L	COQ7
ATXN3	CORO1A
ATXN7	CORO1C
ATXN7L1	CORO2A
ATXN7L2	CORO2B
ATXN7L3	CORO6
ATXN7L3B	COX10
AUH	COX11
AUNIP	COX18
AUP1	COX20
AURKA	COX6C
AURKB	COX7A2L
AURKC	COX7B
AUTS2	CPD
AVEN	CPE
AVIL	CPEB1
AVL9	CPEB2
AVP	CPEB3
AVPI1	CPNE3
AVPR1A	CPNE4
AVPR1B	CPNE5
AVPR2	CPNE6
AWAT1	CPNE8
AWAT2	CPNE9
AXDND1	CPSF3
AXIN1	CPSF4
AXIN2	CPSF6
AXL	CPT1A
AZGP1	CPT1C
AZI2	CRB1
AZIN1	CRBN
B3GALNT1	CREB3L2
B3GALNT2	CREBRF
B3GALT1	CREBZF
B3GALT4	CREG2
B3GALT5	CRHR1
B3GALT6	CRIP3
B3GAT1	CRKL
B3GAT2	CRLF3
B3GAT3	CRMP1
B3GNT2	CRY1
B3GNT3	CRYM
B3GNT4	CS
B3GNT5	CSAD
B3GNT7	CSDE1
B3GNT8	CSE1L
B3GNT9	CSGALNACT1
B3GNTL1	CSGALNACT2
B4GALNT1	CSMD1
B4GALNT3	CSMD2
B4GALT3	CSMD3
B4GALT4	CSNK1A1
B4GALT5	CSNK1D
B4GALT6	CSNK1G1
B9D1	CSNK1G3
B9D2	CSNK2A1
BAALC	CSPP1
BAAT	CSRNP3
BABAM1	CSTF2
BACE1	CSTF2T
BAG1	CSTF3
BAG2	CTBP1
BAG4	CTBS
BAG5	CTC1
BAG6	CTCF
BAHD1	CTDSPL2
BAIAP2	CTF1
BAIAP3	CTH
BAK1	CTIF
BANF1	CTNNA1
BANK1	CTNNA2
BANP	CTNNAL1
BARX2	CTNNB1
BASP1	CTPS2
BATF3	CTR9
BAX	CTSB
BAZ1A	CTSK
BAZ1B	CTSO
BAZ2A	CTTN
BBC3	CTTNBP2
BBIP1	CTXN2
BBOX1	CUL1
BBS1	CUL2
BBS10	CUL3
BBS12	CUL4A
BBS2	CUL4B
BBS5	CUL5
BBS7	CUL7
BBS9	CWC22
BCAM	CWC27
BCAN	CWF19L2
BCAP29	CXCL14
BCAR1	CXCL16
BCAR3	CXXC4
BCAS2	CYB561A3
BCAS3	CYB561D1
BCAT1	CYB5D1
BCCIP	CYB5D2
BCDIN3D	CYB5R4
BCHE	CYBRD1
BCKDHA	CYC1
BCKDHB	CYCS
BCKDK	CYGB
BCL10	CYLD
BCL11A	CYP11A1
BCL11B	CYP26B1
BCL2	CYP2R1
BCL2L1	CYP39A1
BCL2L10	CYP4A11
BCL2L11	CYP4F11
BCL2L13	CYP4X1
BCL2L15	CYS1
BCL2L2	CYTH2
BCL7A	CYTH3
BCL7B	CYTL1
BCL9	CYYR1
BCL9L	DACH2
BCLAF1	DAGLB
BCO2	DALRD3
BCOR	DAP
BCORL1	DAPK1
BCR	DAPK3
BCS1L	DARS
BDH1	DAZAP2
BDH2	DBF4
BDNF	DBH
BDP1	DBN1
BEAN1	DBNL
BECN1	DBP
BEGAIN	DBR1
BEND3	DBX2
BEND4	DCAF10
BEND5	DCAF13
BEND6	DCAF17
BEND7	DCAF5
BEST2	DCAF6
BEST3	DCAF8
BET1	DCBLD1
BET1L	DCBLD2
BEX1	DCDC2B
BEX4	DCLRE1A
BFAR	DCLRE1B
BFSP1	DCN
BFSP2	DCP1A
BGLAP	DCP2
BHLHA15	DCTD
BHLHA9	DCTN2
BHLHB9	DCTN3
BHLHE22	DCTN4
BHLHE40	DCTPP1
BHMT	DCUN1D1
BHMT2	DCUN1D4
BICC1	DCUN1D5
BICD1	DCX
BICD2	DDA1
BID	DDAH1
BIK	DDB1
BIN3	DDHD1
BIRC2	DDHD2
BIRC5	DDIT4L
BIVM	DDR2
BLCAP	DDX1
BLK	DDX10
BLM	DDX17
BLMH	DDX18
BLOC1S2	DDX19A
BLOC1S3	DDX21
BLOC1S4	DDX24
BLOC1S5	DDX25
BLOC1S6	DDX3X
BLVRA	DDX4
BLVRB	DDX41
BLZF1	DDX42
BMP1	DDX46
BMP10	DDX5
BMP2K	DDX50
BMP3	DDX52
BMP4	DDX55
BMP7	DDX59
BMP8A	DDX6
BMPER	DDX60
BMPR1A	DECR1
BMPR1B	DECR2
BMPR2	DEGS1
BMS1	DEK
BNC1	DENND4A
BNIP1	DENND4C
BNIP2	DENND5B
BNIP3	DENND6A
BNIP3L	DENND6B
BNIPL	DENR
BOD1	DEPDC5
BOD1L1	DEPTOR
BOLA3	DERA
BOLL	DERL1
BOP1	DERL2
BORA	DFFB
BPGM	DGAT2
BPHL	DGCR2
BPIFB1	DGCR8
BPIFB2	DGKB
BPIFB4	DGKD
BPNT1	DGKE
BPTF	DGKH
BRAF	DGKI
BRAP	DGKQ
BRCA2	DGUOK
BRCC3	DHDDS
BRD1	DHRS11
BRD2	DHX15
BRD3	DHX29
BRD8	DHX30
BRD9	DHX33
BRDT	DHX36
BRF1	DHX57
BRF2	DHX9
BRI3BP	DIAPH1
BRICD5	DIDO1
BRINP1	DIP2C
BRINP2	DIRAS2
BRINP3	DIS3
BRIP1	DIS3L2
BRIX1	DISP2
BRK1	DIXDC1
BRMS1L	DKC1
BROX	DKK3
BRPF1	DLAT
BRPF3	DLD
BRS3	DLEU7
BRSK2	DLG1
BRWD1	DLG2
BRWD3	DLG3
BSCL2	DLG5
BSDC1	DLGAP1
BSG	DLGAP2
BSN	DLK2
BSND	DMGDH
BSPH1	DMRTA1
BSPRY	DMTF1
BTAF1	DMTN
BTBD1	DMWD
BTBD10	DMXL1
BTBD11	DMXL2
BTBD17	DNA2
BTBD18	DNAAF2
BTBD3	DNAH1
BTBD7	DNAH10
BTBD8	DNAH6
BTBD9	DNAH7
BTC	DNAH9
BTF3	DNAJA1
BTF3L4	DNAJA2
BTLA	DNAJA3
BTN1A1	DNAJB14
BTNL2	DNAJB6
BTNL9	DNAJC12
BTRC	DNAJC13
BUB1B	DNAJC16
BUB3	DNAJC18
BUD13	DNAJC19
BYSL	DNAJC21
BZW1	DNAJC24
BZW2	DNAJC25
C11ORF63	DNAJC27
C14ORF39	DNAJC28
C16ORF45	DNAJC5
C17ORF50	DNAJC5G
C1D	DNAJC7
C1GALT1	DNAJC8
C1GALT1C1	DNAJC9
C1ORF194	DNAL4
C1QBP	DNASE2
C1QL2	DNM1
C1QL3	DNM1L
C1QL4	DNM3
C1QTNF2	DNMT1
C1QTNF3	DNMT3A
C1QTNF9B	DNTTIP2
C1RL	DOC2A
C2	DOCK3
C2CD2	DOCK7
C2CD2L	DOCK9
C2CD3	DOK4
C2CD4C	DOK5
C2CD4D	DOLK
C2CD5	DONSON
C6	DOT1L
C7ORF55	DPH1
C8A	DPH2
C8B	DPH3
C9	DPH7
CA10	DPP10
CA12	DPP6
CA13	DPY19L3
CA3	DPY19L4
CA4	DPYSL4
CA5A	DPYSL5
CA5B	DR1
CA6	DRAM2
CA7	DRD1
CA8	DRG1
CA9	DRP2
CAAP1	DSCAM
CAB39	DSN1
CAB39L	DSTN
CABIN1	DSTYK
CABLES1	DTD1
CABLES2	DTNA
CABP5	DTNB
CABS1	DTWD1
CABYR	DTX3
CACFD1	DUSP11
CACHD1	DUSP26
CACNA1A	DUSP28
CACNA1B	DYNC1H1
CACNA1C	DYNC1I1
CACNA1D	DYNC1LI1
CACNA1E	DYNC2H1
CACNA1F	DYNLL1
CACNA1G	DYNLRB1
CACNA1H	DYNLT3
CACNA1I	DYRK1A
CACNA1S	DYRK1B
CACNA2D1	DZANK1
CACNA2D2	DZIP1
CACNA2D3	DZIP3
CACNA2D4	E2F6
CACNB1	EAF1
CACNB2	EAPP
CACNB3	EARS2
CACNB4	EBAG9
CACNG1	EBNA1BP2
CACNG2	ECD
CACNG3	ECSIT
CACNG4	ECT2
CACNG5	EDEM1
CACNG6	EDEM3
CACNG7	EDNRB
CACNG8	EED
CACTIN	EEF1A2
CACUL1	EEF1E1
CACYBP	EFCAB12
CAD	EFCAB14
CADM1	EFCAB6
CADM2	EFCAB7
CADM3	EFHC1
CADPS	EFHC2
CADPS2	EFNA4
CAGE1	EFNA5
CALB1	EFNB3
CALB2	EFR3A
CALCB	EGFR
CALCOCO1	EHBP1
CALCR	EHD3
CALCRL	EHHADH
CALHM1	EHMT2
CALHM2	EID2
CALML3	EID2B
CALML4	EIF1AX
CALN1	EIF1B
CALR	EIF2A
CALR3	EIF2AK1
CALU	EIF2AK3
CAMK1	EIF2AK4
CAMK1D	EIF2B1
CAMK1G	EIF2B5
CAMK2A	EIF2S1
CAMK2B	EIF2S3
CAMK2D	EIF3A
CAMK2G	EIF3J
CAMK2N2	EIF3M
CAMK4	EIF4A2
CAMKK1	EIF4B
CAMKK2	EIF4E
CAMKMT	EIF4E1B
CAMKV	EIF4E3
CAMLG	EIF4EBP2
CAMP	EIF4ENIF1
CAMSAP1	EIF4G1
CAMSAP2	EIF4G2
CAMSAP3	EIF4G3
CAMTA1	EIF4H
CAMTA2	EIF5
CAND1	EIF5A2
CAND2	ELAVL1
CANT1	ELAVL2
CANX	ELAVL3
CAP1	ELAVL4
CAP2	ELF2
CAPG	ELK1
CAPN1	ELK4
CAPN11	ELMOD1
CAPN12	ELMOD2
CAPN15	ELMOD3
CAPN2	ELOVL2
CAPN5	ELOVL4
CAPN7	ELP2
CAPN8	ELP3
CAPNS1	ELP4
CAPNS2	ELP6
CAPRIN1	EMB
CAPRIN2	EMC1
CAPS2	EMC4
CAPSL	EMC9
CAPZA1	EMCN
CAPZA2	EME2
CAPZA3	EML2
CAPZB	EML5
CARD10	EML6
CARD11	EMX1
CARD9	EMX2
CARF	ENAH
CARM1	ENC1
CARS	ENDOU
CARS2	ENKUR
CASC1	ENO2
CASC4	ENO4
CASD1	ENOPH1
CASK	ENPP4
CASP2	ENTPD2
CASP3	ENTPD3
CASP6	ENTPD4
CASP8	ENTPD6
CASQ1	ENY2
CASR	EOGT
CAST	EP300
CAT	EP400
CATSPER1	EPAS1
CATSPER2	EPB41
CATSPER4	EPB41L1
CATSPERB	EPB41L4B
CAV2	EPC1
CAV3	EPC2
CBFA2T2	EPDR1
CBFA2T3	EPG5
CBL	EPHA10
CBLB	EPHA3
CBLC	EPHA4
CBLL1	EPHA5
CBLN1	EPHA8
CBLN2	EPHB6
CBLN4	EPHX4
CBR3	EPN3
CBR4	EPRS
CBS	EPS15
CBWD1	EPS8
CBX1	ERBB4
CBX3	ERCC1
CBX4	ERCC2
CBX5	ERCC3
CBX6	ERCC4
CBX7	ERCC6L2
CBX8	ERGIC2
CBY3	ERH
CC2D1A	ERI1
CC2D1B	ERI3
CC2D2A	ERLEC1
CCAR1	ERLIN2
CCAR2	ERP44
CCBE1	ERRFI1
CCDC102A	ESCO1
CCDC105	ESF1
CCDC108	ESR1
CCDC110	ESRP1
CCDC112	ESRRG
CCDC113	ESYT1
CCDC114	ETAA1
CCDC115	ETF1
CCDC116	ETFA
CCDC117	ETFDH
CCDC120	ETNK1
CCDC121	ETS2
CCDC125	EVC
CCDC126	EVI5
CCDC127	EVL
CCDC13	EXO5
CCDC130	EXOC1
CCDC136	EXOC2
CCDC137	EXOC4
CCDC138	EXOC6
CCDC14	EXOC6B
CCDC141	EXOC7
CCDC142	EXOSC1
CCDC146	EXOSC10
CCDC148	EXOSC2
CCDC149	EXOSC5
CCDC151	EXTL2
CCDC152	EXTL3
CCDC153	EYA1
CCDC154	EYA3
CCDC157	EZH1
CCDC158	EZR
CCDC160	F7
CCDC166	F8
CCDC169	FABP7
CCDC170	FADS6
CCDC171	FAF1
CCDC173	FAH
CCDC174	FAIM2
CCDC175	FAM102B
CCDC177	FAM114A1
CCDC178	FAM118B
CCDC18	FAM120B
CCDC180	FAM120C
CCDC181	FAM122A
CCDC22	FAM122B
CCDC25	FAM126B
CCDC27	FAM131A
CCDC28A	FAM131B
CCDC28B	FAM133B
CCDC3	FAM136A
CCDC33	FAM13B
CCDC34	FAM13C
CCDC38	FAM151B
CCDC39	FAM155A
CCDC40	FAM160B1
CCDC42	FAM161B
CCDC43	FAM162A
CCDC47	FAM162B
CCDC51	FAM168B
CCDC57	FAM169A
CCDC58	FAM171A2
CCDC59	FAM171B
CCDC6	FAM174A
CCDC60	FAM174B
CCDC62	FAM185A
CCDC65	FAM189B
CCDC66	FAM192A
CCDC68	FAM204A
CCDC7	FAM207A
CCDC70	FAM20B
CCDC71L	FAM214A
CCDC73	FAM216A
CCDC77	FAM217B
CCDC78	FAM219A
CCDC8	FAM220A
CCDC80	FAM222B
CCDC81	FAM3C
CCDC82	FAM45A
CCDC83	FAM49A
CCDC85A	FAM49B
CCDC85C	FAM50B
CCDC86	FAM53B
CCDC88B	FAM76B
CCDC88C	FAM81A
CCDC89	FAM8A1
CCDC90B	FAM91A1
CCDC91	FAM98A
CCDC92	FAM98B
CCDC93	FAN1
CCDC97	FANCA
CCER1	FANCD2
CCHCR1	FANCI
CCIN	FANCL
CCK	FANCM
CCKAR	FAR1
CCKBR	FAR2
CCL1	FARP2
CCL11	FARSA
CCL13	FARSB
CCL17	FASTKD1
CCL21	FASTKD2
CCL22	FASTKD3
CCL25	FASTKD5
CCL27	FAT3
CCL28	FAXC
CCL3L3	FBLN7
CCL4	FBN1
CCL5	FBXL2
CCNA1	FBXL20
CCNA2	FBXL3
CCNB1	FBXL4
CCNB1IP1	FBXL5
CCNB2	FBXO11
CCNC	FBXO16
CCND2	FBXO21
CCNDBP1	FBXO22
CCNE1	FBXO25
CCNF	FBXO27
CCNG1	FBXO28
CCNG2	FBXO3
CCNH	FBXO31
CCNI	FBXO33
CCNJ	FBXO34
CCNK	FBXO36
CCNL1	FBXO44
CCNL2	FBXO45
CCNO	FBXO5
CCNT1	FBXO8
CCNT2	FBXO9
CCNY	FBXW11
CCNYL1	FBXW2
CCPG1	FBXW7
CCR3	FBXW9
CCR4	FCF1
CCR6	FCHO2
CCR9	FDX1
CCS	FEM1A
CCSAP	FEM1B
CCSER1	FEN1
CCSER2	FER
CCT2	FERMT2
CCT3	FEZ2
CCT4	FGD1
CCT5	FGD4
CCT6A	FGD6
CCT7	FGF12
CCT8	FGF13
CCT8L2	FGF14
CCZ1	FGFR1OP
CCZ1B	FGFR1OP2
CD101	FH
CD109	FHL1
CD160	FHL2
CD164	FHOD3
CD164L2	FIBIN
CD19	FIBP
CD2	FIG4
CD200	FIGN
CD200R1	FIGNL1
CD200R1L	FKBP10
CD207	FKBP11
CD209	FKBP15
CD226	FKBP1A
CD244	FKBP9
CD247	FKRP
CD248	FLI1
CD27	FLRT3
CD274	FLVCR1
CD276	FLYWCH2
CD2AP	FMN1
CD2BP2	FMN2
CD300LB	FMO5
CD300LF	FNBP4
CD300LG	FNDC3A
CD302	FNDC5
CD320	FNDC9
CD34	FNIP1
CD36	FNIP2
CD38	FOCAD
CD3D	FOXF2
CD3E	FOXG1
CD3G	FOXH1
CD4	FOXJ2
CD40LG	FOXJ3
CD46	FOXO3
CD47	FPGT
CD53	FRAT1
CD5L	FRG1
CD6	FRMD5
CD70	FRMD6
CD79A	FRMPD4
CD79B	FRRS1L
CD80	FRS2
CD81	FRS3
CD82	FRY
CD83	FSD1
CD8A	FSD2
CD96	FSTL4
CD99L2	FTO
CDADC1	FTSJ1
CDAN1	FUBP1
CDC123	FUNDC1
CDC14A	FURIN
CDC23	FXR1
CDC25A	FXR2
CDC25B	FXYD6
CDC25C	FYN
CDC26	FYTTD1
CDC27	FZD1
CDC37	FZD3
CDC37L1	FZD6
CDC40	FZD8
CDC42BPA	FZR1
CDC42BPB	G2E3
CDC42EP3	G3BP2
CDC42EP4	GABARAPL1
CDC42SE1	GABARAPL2
CDC42SE2	GABBR2
CDC45	GABPA
CDC5L	GABPB1
CDC6	GABPB2
CDC7	GABRA1
CDC73	GABRA2
CDCA3	GABRA3
CDCA4	GABRA4
CDCA5	GABRB2
CDCA7	GABRB3
CDCA7L	GABRD
CDCA8	GABRG1
CDCP1	GABRG2
CDCP2	GAL3ST3
CDH10	GALC
CDH11	GALE
CDH12	GALNT11
CDH13	GALNT12
CDH16	GALNT15
CDH17	GALNT7
CDH18	GALNT9
CDH2	GALT
CDH20	GAPDH
CDH22	GAPDHS
CDH23	GAPVD1
CDH26	GARNL3
CDH3	GART
CDH4	GAS8
CDH6	GATAD2B
CDH7	GATM
CDH8	GBF1
CDH9	GCA
CDHR1	GCAT
CDHR2	GCC2
CDHR3	GCFC2
CDHR5	GCHFR
CDIP1	GCNT4
CDIPT	GDA
CDK1	GDAP1
CDK10	GDAP1L1
CDK11A	GDAP2
CDK12	GDI1
CDK13	GDI2
CDK14	GDPD1
CDK16	GEMIN2
CDK17	GEMIN5
CDK19	GFM2
CDK20	GFOD2
CDK2AP1	GFPT1
CDK5	GFRA2
CDK5R1	GGA3
CDK5R2	GGCT
CDK5RAP1	GGNBP2
CDK5RAP3	GGPS1
CDK7	GGT7
CDK8	GHITM
CDK9	GID4
CDKAL1	GID8
CDKL1	GIGYF2
CDKL2	GIN1
CDKL3	GINM1
CDKL4	GIPC2
CDKL5	GIT2
CDKN1B	GJA1
CDKN2AIP	GJB2
CDKN2AIPNL	GJB6
CDKN2B	GJD4
CDKN2C	GK
CDKN2D	GK5
CDKN3	GKAP1
CDO1	GLB1L2
CDON	GLB1L3
CDPF1	GLCCI1
CDR2	GLI1
CDRT4	GLI3
CDS1	GLIS3
CDS2	GLMN
CDT1	GLOD4
CDV3	GLRA3
CDX1	GLRB
CDX2	GLRX3
CDYL	GLRX5
CDYL2	GLS
CEBPA	GLS2
CEBPE	GLT1D1
CEBPG	GLT8D1
CEBPZ	GLT8D2
CEL	GLUD1
CELA1	GLYR1
CELA2A	GMPR2
CELA3A	GMPS
CELA3B	GNA13
CELF2	GNAI1
CELF3	GNAS
CELF4	GNB1
CELF5	GNB5
CELSR2	GNE
CELSR3	GNG11
CEND1	GNG12
CENPC	GNG2
CENPE	GNG3
CENPF	GNG5
CENPH	GNL1
CENPI	GNPAT
CENPJ	GNPDA1
CENPK	GNPNAT1
CENPL	GNPTAB
CENPM	GOLGA2
CENPN	GOLGA3
CENPO	GOLGA4
CENPP	GOLGA5
CENPQ	GOLGA7B
CENPT	GOLGB1
CENPV	GOLIM4
CENPW	GOLM1
CEP104	GOLPH3L
CEP112	GOLT1A
CEP120	GOLT1B
CEP128	GON4L
CEP135	GOPC
CEP152	GORAB
CEP164	GORASP1
CEP170	GORASP2
CEP170B	GOSR1
CEP19	GOT1
CEP250	GOT2
CEP290	GPALPP1
CEP350	GPATCH1
CEP41	GPATCH2L
CEP44	GPATCH3
CEP55	GPATCH8
CEP57	GPBP1
CEP57L1	GPBP1L1
CEP63	GPC1
CEP68	GPC4
CEP70	GPD1
CEP72	GPD1L
CEP76	GPD2
CEP78	GPI
CEP85	GPKOW
CEP85L	GPLD1
CEP89	GPM6A
CEP97	GPM6B
CEPT1	GPN1
CER1	GPR107
CERK	GPR12
CERS1	GPR137B
CERS3	GPR137C
CERS5	GPR143
CERS6	GPR150
CES2	GPR155
CES3	GPR158
CES4A	GPR162
CES5A	GPR176
CETN1	GPR180
CETN2	GPR22
CETN3	GPR26
CFC1	GPR52
CFC1B	GPR6
CFDP1	GPR61
CFHR1	GPR63
CFL1	GPR68
CFLAR	GPR89A
CFP	GPRASP1
CGA	GPSM1
CGGBP1	GPT2
CGN	GPX3
CGNL1	GRAMD1B
CGREF1	GRAMD4
CGRRF1	GRB10
CHAC1	GRB2
CHAC2	GREB1L
CHAD	GREM2
CHAF1A	GRIA1
CHAF1B	GRIA2
CHAMP1	GRIA3
CHAT	GRIA4
CHCHD1	GRIK2
CHCHD2	GRIK5
CHCHD3	GRIN1
CHCHD4	GRIN2A
CHCHD5	GRIN2B
CHCHD6	GRINA
CHCHD7	GRIPAP1
CHD1	GRK4
CHD2	GRK6
CHD3	GRM1
CHD5	GRM2
CHD6	GRM5
CHD8	GRM7
CHD9	GRPEL1
CHDH	GRPEL2
CHEK1	GRSF1
CHEK2	GRTP1
CHERP	GSG1L
CHFR	GSK3A
CHGA	GSK3B
CHGB	GSKIP
CHIA	GSPT1
CHIC1	GSPT2
CHIC2	GSS
CHID1	GSTM2
CHIT1	GSTM3
CHKB	GTDC1
CHL1	GTF2B
CHM	GTF2E2
CHML	GTF2F1
CHMP1B	GTF2H1
CHMP2A	GTF2H5
CHMP2B	GTF2I
CHMP3	GTF3C3
CHMP4B	GTF3C4
CHMP5	GTF3C5
CHMP6	GTF3C6
CHMP7	GTPBP10
CHN1	GTPBP2
CHN2	GTPBP4
CHORDC1	GUCA1B
CHP1	GUCY1A2
CHP2	GUF1
CHPF	GULP1
CHPF2	GXYLT1
CHPT1	GZF1
CHRDL1	H1F0
CHRDL2	H2AFY2
CHRM1	H2AFZ
CHRM2	H3F3B
CHRM3	HACE1
CHRM4	HACL1
CHRM5	HADH
CHRNA1	HAGH
CHRNA10	HAPLN4
CHRNA4	HARS
CHRNA5	HARS2
CHRNA6	HAS1
CHRNA9	HAT1
CHRNB1	HAUS3
CHRNB2	HAUS6
CHRNB3	HBP1
CHRND	HCCS
CHRNE	HCFC2
CHRNG	HCN1
CHST1	HCN3
CHST10	HDAC2
CHST11	HDAC4
CHST12	HDAC8
CHST13	HDAC9
CHST14	HDDC3
CHST15	HDHD2
CHST2	HDLBP
CHST4	HDX
CHST7	HEATR1
CHST8	HEATR3
CHST9	HEATR4
CHSY3	HEATR6
CHTF18	HECTD1
CHTF8	HECTD2
CHUK	HECW1
CHURC1	HECW2
CIAO1	HELLS
CIAPIN1	HELQ
CIB1	HELZ
CIB2	HENMT1
CIB3	HERC1
CIB4	HERC2
CIC	HERC3
CIDEA	HERC4
CIDEC	HERPUD2
CILP	HES1
CILP2	HEXB
CINP	HEXIM1
CIR1	HEXIM2
CISD1	HFE
CISD2	HIBADH
CIT	HIC2
CITED1	HID1
CITED2	HIF1A
CIZ1	HIPK3
CKAP2	HIPK4
CKAP2L	HIST1H2AC
CKAP4	HIST1H4H
CKAP5	HIST2H2AA3
CKM	HK1
CKMT1A	HLCS
CKMT1B	HLF
CKMT2	HM13
CKS1B	HMCES
CKS2	HMG20A
CLASP1	HMGCLL1
CLASP2	HMGCR
CLCC1	HMGXB4
CLCN1	HMOX2
CLCN3	HNRNPA0
CLCN4	HNRNPA1L2
CLCN5	HNRNPA2B1
CLCN6	HNRNPC
CLCN7	HNRNPD
CLDN1	HNRNPDL
CLDN10	HNRNPH1
CLDN12	HNRNPH3
CLDN14	HNRNPLL
CLDN16	HNRNPR
CLDN18	HNRNPU
CLDN19	HOMER1
CLDN20	HOOK1
CLDN23	HP1BP3
CLDN24	HPCA
CLDN4	HPCAL4
CLDN6	HPRT1
CLDN7	HPS3
CLDN8	HPS4
CLDN9	HPS5
CLEC10A	HPS6
CLEC14A	HR
CLEC16A	HRH3
CLEC1B	HS2ST1
CLEC2A	HS6ST1
CLEC2L	HS6ST2
CLEC3A	HS6ST3
CLEC4A	HSD11B1
CLEC4D	HSDL1
CLEC4F	HSF2
CLEC4G	HSPA4L
CLEC4M	HSPBP1
CLGN	HTR1A
CLHC1	HTR1B
CLIC4	HTR2A
CLINT1	HTR3B
CLIP1	HTR4
CLIP2	HTR5A
CLIP3	HTR6
CLIP4	HTT
CLK1	HUWE1
CLK2	HYDIN
CLK4	IBTK
CLMP	ICA1
CLN5	ICAM5
CLN6	ICMT
CLNK	ID4
CLNS1A	IDE
CLOCK	IDH1
CLP1	IDH3A
CLPB	IDH3B
CLPS	IDH3G
CLPSL2	IDUA
CLPTM1	IFIT1
CLPTM1L	IFT122
CLPX	IFT172
CLRN1	IFT20
CLRN2	IFT57
CLRN3	IFT80
CLSPN	IGDCC4
CLSTN1	IGHMBP2
CLSTN3	IGLON5
CLTA	IGSF21
CLTB	IGSF3
CLTC	IK
CLU	IKZF2
CLUAP1	IKZF5
CLUH	IL17D
CLVS1	IL17RB
CLVS2	IL33
CLYBL	IL3RA
CMA1	IL6ST
CMAS	ILDR2
CMBL	IMMT
CMC1	IMP3
CMC2	IMPA2
CMIP	IMPACT
CMPK1	IMPAD1
CMPK2	IMPDH1
CMSS1	IMPG1
CMTM2	INA
CMTM4	ING1
CMTM6	ING2
CMTR1	INIP
CMTR2	INO80
CNBD2	INO80B
CNBP	INO80C
CNEP1R1	INO80D
CNFN	INPP4A
CNGA1	INPP5B
CNGA3	INPP5F
CNGB3	INPP5J
CNIH1	INSIG2
CNIH3	INTS2
CNIH4	INTS3
CNKSR1	INTS4
CNKSR2	INTS6
CNN3	INTS7
CNNM1	INTS8
CNNM2	INTU
CNNM3	INVS
CNNM4	IP6K1
CNOT1	IPCEF1
CNOT10	IPO11
CNOT11	IPO5
CNOT2	IPO7
CNOT3	IPO9
CNOT4	IPPK
CNOT6	IQCA1
CNOT6L	IQCB1
CNOT7	IQCK
CNOT8	IQGAP1
CNPY3	IQSEC2
CNPY4	IREB2
CNR1	IRF2
CNR2	IRF2BP1
CNRIP1	IRF2BP2
[truncated: 9,928 more rows]
